# Supplementary material for: Unique cellular protrusions mediate breast cancer cell migration by tethering to osteogenic cells
Source: NPJ Breast Cancer. 2020 Sep 7;6:42. doi: 10.1038/s41523-020-00183-8 (PMC7477119; doi:10.1038/s41523-020-00183-8)
Supplement: Supplementary file 2 — Dataset 1 [file 41523_2020_183_MOESM2_ESM.txt]

Vessel Name: Aaron Chemotaxis 12-20-18
Date Time	Elapsed	FBS 10%,MCF7 (1) 2K / well	FBS 10%,MCF7 + OB (1) 2K / well	MCF7 (1) 2K / well	MCF7 + OB (1) 2K / well	BMP 1 mg/ml,MCF7 (1) 2K / well	BMP 1 mg/ml,MCF7 + OB (1) 2K / well	BMP 5 mg/ml,MCF7 (1) 2K / well	BMP 5 mg/ml,MCF7 + OB (1) 2K / well	FBS 10%,MCF7 (1) 2K / well (Std Err Img)	FBS 10%,MCF7 + OB (1) 2K / well (Std Err Img)	MCF7 (1) 2K / well (Std Err Img)	MCF7 + OB (1) 2K / well (Std Err Img)	BMP 1 mg/ml,MCF7 (1) 2K / well (Std Err Img)	BMP 1 mg/ml,MCF7 + OB (1) 2K / well (Std Err Img)	BMP 5 mg/ml,MCF7 (1) 2K / well (Std Err Img)	BMP 5 mg/ml,MCF7 + OB (1) 2K / well (Std Err Img)
12/20/2018 5:00:00 PM	0	0.1650566	0.2767451	0.2413679	0.2572334	0.2347503	0.2602996	0.2866392	0.3087542	0.01744843	0.01898601	0.02256968	0.01478317	0.01176857	0.0114654	0.02441765	0.02664744
12/20/2018 7:00:00 PM	2	0.1574297	0.2921068	0.2613163	0.25743	0.2289736	0.2729203	0.2677069	0.2799538	0.01700384	0.002147371	0.03097665	0.02371019	0.02062125	0.01326019	0.02694194	0.01096609
12/20/2018 9:00:00 PM	4	0.1558078	0.2728406	0.2646329	0.249521	0.2501348	0.2699368	0.2622489	0.2887748	0.01568601	0.01463968	0.02962168	0.007293347	0.01336214	0.00574035	0.02064078	0.01053215
12/20/2018 11:00:00 PM	6	0.1542395	0.319105	0.2748974	0.2796465	0.2580105	0.3069589	0.3099781	0.3124394	0.007752796	0.008341761	0.04328951	0.02240872	0.005802283	0.007240443	0.01678466	0.01159619
12/21/2018 1:00:00 AM	8	0.1423153	0.3243268	0.269015	0.2792783	0.255893	0.2990241	0.2907122	0.3377915	0.008935465	0.02522901	0.04568427	0.02217837	0.0108844	0.006289571	0.01656791	0.0267559
12/21/2018 3:00:00 AM	10	0.166413	0.3677294	0.2876679	0.3039865	0.267465	0.3383395	0.3161354	0.3503092	0.006289402	0.0265242	0.05079033	0.03415789	0.002235612	0.007654441	0.02220874	0.03296781
12/21/2018 5:00:00 AM	12	0.1440067	0.3844465	0.3047498	0.3140986	0.268334	0.3624205	0.3237154	0.3884549	0.01204226	0.0126994	0.04897794	0.04497484	0.01121209	0.01260425	0.02126993	0.02710433
12/21/2018 7:00:00 AM	14	0.1590869	0.4306921	0.3263517	0.3436343	0.2878551	0.3960681	0.3476142	0.4607661	0.002799653	0.01725101	0.04702104	0.03151661	0.01230613	0.01577869	0.01940797	0.01634084
12/21/2018 9:00:00 AM	16	0.166001	0.4542087	0.3177798	0.3705977	0.2833265	0.4003206	0.3668082	0.4277177	0.006187027	0.009329555	0.04519703	0.03131247	0.02521895	0.004164705	0.02965082	0.03852745
12/21/2018 11:00:00 AM	18	0.1853179	0.4927158	0.3469908	0.3981856	0.3129574	0.447662	0.3983115	0.5081164	0.01107984	0.02839681	0.05816387	0.03217841	0.007877533	0.03203005	0.02412193	0.04156119
12/21/2018 1:00:00 PM	20	0.1731082	0.4775045	0.3648524	0.4227345	0.3462964	0.4840003	0.4072243	0.5071792	0.003701095	0.03974311	0.04794247	0.04639468	0.01790506	0.007586503	0.02267308	0.04837414
12/21/2018 3:00:00 PM	22	0.1944347	0.5270144	0.3960477	0.4508668	0.354631	0.513267	0.4322607	0.5356342	0.005286743	0.03478694	0.04764894	0.04972955	0.02276663	0.01750131	0.0291861	0.03874341
12/21/2018 5:00:00 PM	24	0.1935661	0.5377361	0.3735407	0.4503682	0.3791153	0.50976	0.4310777	0.5334594	0.009745256	0.002744125	0.04597674	0.05132034	0.009309034	0.01541454	0.02815531	0.03154041
12/21/2018 7:00:00 PM	26	0.2060434	0.5751235	0.4021678	0.5000675	0.4085133	0.5699134	0.4440006	0.6320674	0.007539724	0.03374705	0.05305042	0.06575799	0.02147101	0.01746895	0.02677354	0.0411917
12/21/2018 9:00:00 PM	28	0.223514	0.5811647	0.4037067	0.4936939	0.4176988	0.5724895	0.4492839	0.5984341	0.008731818	0.02793638	0.04488859	0.05627611	0.005979712	0.02571949	0.007541784	0.01646433
12/21/2018 11:00:00 PM	30	0.2473782	0.6277718	0.431552	0.5112643	0.4410754	0.6372123	0.4716741	0.6714954	0.008644575	0.03601314	0.04036198	0.05215259	0.003952247	0.02550252	0.03661838	0.02701934
12/22/2018 1:00:00 AM	32	0.2477326	0.6201032	0.4105078	0.5178019	0.4197733	0.6229275	0.4631426	0.6904896	0.0183813	0.03034103	0.03681032	0.05177747	0.01274575	0.01876612	0.01069526	0.02930355
12/22/2018 3:00:00 AM	34	0.2575318	0.6505137	0.4183823	0.5387395	0.4252809	0.6460994	0.4680215	0.6796832	0.0167392	0.03942716	0.03627533	0.06181213	0.01717946	0.03177173	0.01203695	0.04212726
12/22/2018 5:00:00 AM	36	0.2448461	0.6844609	0.4245016	0.5681393	0.4188921	0.6448682	0.4899753	0.7120797	0.01636536	0.03858981	0.04294977	0.07274215	0.007709985	0.03239777	0.01966738	0.03706496
12/22/2018 7:00:00 AM	38	0.274311	0.6844465	0.4434474	0.5543888	0.4532899	0.6686266	0.4713266	0.7584918	0.01964163	0.02125697	0.04123438	0.08081337	0.01644071	0.03763441	0.01500654	0.04290228
12/22/2018 9:00:00 AM	40	0.289499	0.6821602	0.47024	0.6146991	0.4561535	0.7213534	0.4570421	0.7788978	0.0143435	0.03996982	0.03184509	0.0814127	0.02017061	0.05147826	0.02203194	0.06110078
12/22/2018 11:00:00 AM	42	0.2834042	0.6899768	0.5014883	0.6341898	0.4538711	0.7237754	0.4861462	0.7948185	0.01253879	0.01816637	0.03585927	0.07149974	0.01060696	0.06391115	0.01720443	0.04339597
12/22/2018 3:00:00 PM	46	0.2911146	0.7174256	0.4364506	0.6330604	0.4779023	0.7380856	0.4666661	0.7929103	0.003754364	0.03944385	0.02648466	0.06140054	0.01508767	0.04603048	0.0241835	0.02540689
12/22/2018 5:00:00 PM	48	0.300583	0.7120278	0.4251822	0.5799767	0.429901	0.7222357	0.4449569	0.771692	0.007288861	0.0711119	0.03184816	0.06454637	0.03173092	0.07248048	0.005495005	0.0195266
12/22/2018 7:00:00 PM	50	0.3055264	0.6954901	0.4040491	0.5876372	0.4335177	0.7088925	0.4465606	0.795263	0.01711714	0.06450512	0.03997697	0.06008252	0.01710498	0.06874374	0.02354746	0.02957808
12/22/2018 9:00:00 PM	52	0.2781495	0.7293779	0.4227689	0.5765781	0.4534856	0.7326744	0.4371202	0.7561166	0.004331836	0.05802125	0.03974188	0.06184012	0.01435632	0.05884666	0.02428596	0.01929353
12/22/2018 11:00:00 PM	54	0.286782	0.7009234	0.4067044	0.5900072	0.4331933	0.6749818	0.4378408	0.776877	0.01463147	0.05284505	0.03517342	0.06951434	0.018407	0.06298485	0.02013392	0.03670267
12/23/2018 1:00:00 AM	56	0.2748023	0.7428371	0.4296679	0.6495256	0.4696534	0.7285423	0.4478865	0.829881	0.004840498	0.0304947	0.03018796	0.05984718	0.02911345	0.05894313	0.02906467	0.01555673
12/23/2018 3:00:00 AM	58	0.2676034	0.7399734	0.4161229	0.5931142	0.4597276	0.7100706	0.4321868	0.8404887	0.005979024	0.05507755	0.0170809	0.06656905	0.03088433	0.06630183	0.01084736	0.03556085
12/23/2018 5:00:00 AM	60	0.2923772	0.7983415	0.476514	0.6534693	0.4677868	0.7660707	0.4832844	0.9157069	0.007588557	0.03690013	0.02302512	0.08268514	0.01277709	0.1000442	0.01135603	0.0459941
12/23/2018 7:00:00 AM	62	0.2980203	0.7806637	0.4470298	0.6189889	0.4367733	0.7381799	0.4463243	0.8796617	0.007114433	0.05980322	0.03834187	0.06084974	0.02345637	0.04776016	0.0134659	0.02729301
12/23/2018 9:00:00 AM	64	0.3223153	0.8256776	0.472292	0.690414	0.4606577	0.8007339	0.4802599	0.9016182	0.01497807	0.03627798	0.0380668	0.08874052	0.004772404	0.1089084	0.03850684	0.02520064
12/23/2018 11:00:00 AM	66	0.3237906	0.8001977	0.4498314	0.6585748	0.4566311	0.7639716	0.4781827	0.8957412	0.006484783	0.05396267	0.01478641	0.06650108	0.01972574	0.06124966	0.02997194	0.03050243
12/23/2018 1:00:00 PM	68	0.3602585	0.8219829	0.4717582	0.6954909	0.4838934	0.8096368	0.4950161	0.9505064	0.0135198	0.05421736	0.01784026	0.0665663	0.01849273	0.07409195	0.01549224	0.02478993
12/23/2018 3:00:00 PM	70	0.3921743	0.9063504	0.4579641	0.7126356	0.4690965	0.9119713	0.520221	0.947429	0.01233419	0.04870205	0.01558974	0.06615862	0.003248798	0.08138887	0.01225135	0.04820423
