# Supplementary material for: Unique cellular protrusions mediate breast cancer cell migration by tethering to osteogenic cells
Source: NPJ Breast Cancer. 2020 Sep 7;6:42. doi: 10.1038/s41523-020-00183-8 (PMC7477119; doi:10.1038/s41523-020-00183-8)
Supplement: Supplementary file 3 — Dataset 2 [file 41523_2020_183_MOESM3_ESM.xml]

<?xml version="1.0" encoding="UTF-8"?>
 <Workspace version="20.0"  modDate="Fri May 17 12:15:50 CDT 2019"  clientTimestamp="1558113350420"  flowJoVersion="10.5.3"  drawRowBorders="1"  drawColumnBorders="1"  hideCompNodes="1"  curGroup="All Samples"  groupPaneHeight="-1"  xmlns:xsi="http://www.w3.org/2001/XMLSchema-instance"  xmlns:gating="http://www.isac-net.org/std/Gating-ML/v2.0/gating"  xmlns:transforms="http://www.isac-net.org/std/Gating-ML/v2.0/transformations"  xmlns:data-type="http://www.isac-net.org/std/Gating-ML/v2.0/datatypes"  xsi:schemaLocation="http://www.isac-net.org/std/Gating-ML/v2.0/gating http://www.isac-net.org/std/Gating-ML/v2.0/gating/Gating-ML.v2.0.xsd http://www.isac-net.org/std/Gating-ML/v2.0/transformations http://www.isac-net.org/std/Gating-ML/v2.0/gating/Transformations.v2.0.xsd http://www.isac-net.org/std/Gating-ML/v2.0/datatypes http://www.isac-net.org/std/Gating-ML/v2.0/gating/DataTypes.v2.0.xsd "  nonAutoSaveFileName="file:/Users/sederstr/Documents/Cytometry%20and%20Cell%20Sorting%20Core/Flow%20Core%20Data%20Analysis/CCSC%20Data%20Analysis/MuscarellaAaron/Calcein/17-May-2019.wsp" >
   <WindowPosition x="20"  y="23"  width="803"  height="1026"  displayed="1"  panelState="" />
   <TextTraits font="SansSerif"  size="11"  name=""  style="plain"  color="#000000"  background="#00ffffff"  just="left" />
   <Columns>
     <TColumn width="274" >
       <Property key="fj.appnode.prop.filename" />
     </TColumn>
     <TColumn width="255" >
       <Property key="fj.appnode.prop.name" />
     </TColumn>
     <TColumn width="135" >
       <Property key="fj.appnode.prop.statistic" />
     </TColumn>
     <TColumn width="135" >
       <Property key="fj.appnode.prop.ncells" />
     </TColumn>
   </Columns>
   <Matrices>
     <transforms:spilloverMatrix prefix="Comp-"  name="Acquisition-defined"  editable="0"  color="#c0c0c0"  version="FlowJo-10.5.3"  status="FINALIZED"  transforms:id="b7e815ef-22a8-4343-bcf2-50b6ff806f37"  suffix="" >
       <data-type:parameters>
         <data-type:parameter data-type:name="GFP-A" />
         <data-type:parameter data-type:name="dTomato-A" />
         <data-type:parameter data-type:name="APC-A" />
       </data-type:parameters>
       <transforms:spillover data-type:parameter="GFP-A" >
         <transforms:coefficient data-type:parameter="GFP-A"  transforms:value="1" />
         <transforms:coefficient data-type:parameter="dTomato-A"  transforms:value="0" />
         <transforms:coefficient data-type:parameter="APC-A"  transforms:value="0" />
       </transforms:spillover>
       <transforms:spillover data-type:parameter="dTomato-A" >
         <transforms:coefficient data-type:parameter="GFP-A"  transforms:value="0" />
         <transforms:coefficient data-type:parameter="dTomato-A"  transforms:value="1" />
         <transforms:coefficient data-type:parameter="APC-A"  transforms:value="0.0500000007" />
       </transforms:spillover>
       <transforms:spillover data-type:parameter="APC-A" >
         <transforms:coefficient data-type:parameter="GFP-A"  transforms:value="0" />
         <transforms:coefficient data-type:parameter="dTomato-A"  transforms:value="0" />
         <transforms:coefficient data-type:parameter="APC-A"  transforms:value="1" />
       </transforms:spillover>
     </transforms:spilloverMatrix>
     <transforms:spilloverMatrix prefix="Comp-"  name="Acquisition-defined-copy"  editable="1"  color="#00ccff"  version="FlowJo-10.5.3"  status="FINALIZED"  transforms:id="f61723af-9faa-4d1e-abae-f3dcf988da47"  suffix="" >
       <data-type:parameters>
         <data-type:parameter data-type:name="GFP-A" />
         <data-type:parameter data-type:name="dTomato-A" />
         <data-type:parameter data-type:name="APC-A" />
       </data-type:parameters>
       <transforms:spillover data-type:parameter="GFP-A" >
         <transforms:coefficient data-type:parameter="GFP-A"  transforms:value="1" />
         <transforms:coefficient data-type:parameter="dTomato-A"  transforms:value="0.001" />
         <transforms:coefficient data-type:parameter="APC-A"  transforms:value="0" />
       </transforms:spillover>
       <transforms:spillover data-type:parameter="dTomato-A" >
         <transforms:coefficient data-type:parameter="GFP-A"  transforms:value="0" />
         <transforms:coefficient data-type:parameter="dTomato-A"  transforms:value="1" />
         <transforms:coefficient data-type:parameter="APC-A"  transforms:value="0" />
       </transforms:spillover>
       <transforms:spillover data-type:parameter="APC-A" >
         <transforms:coefficient data-type:parameter="GFP-A"  transforms:value="0" />
         <transforms:coefficient data-type:parameter="dTomato-A"  transforms:value="0" />
         <transforms:coefficient data-type:parameter="APC-A"  transforms:value="1" />
       </transforms:spillover>
     </transforms:spilloverMatrix>
   </Matrices>
   <Cytometers>
     <Cytometer name="DIVA"  cyt="BD FACSDiva Software Version 8.0.1"  useFCS3="1"  extraNegs="0"  widthBasis="-100"  linMin="0"  logMin="3"  linMax="262144"  logMax="262144"  linearRescale="1"  logRescale="1"  linFromKW="1"  logFromKW="1"  useGain="0"  useTransform="1"  transformType="BIEX"  manufacturer=""  serialnumber=""  homepage="workspaces-and-samples/flowjo-and-your-cytometer/ws-cytometer-bd/"  icon="bd.PNG" >
       <LinParams>
         <Param>time</Param>
       </LinParams>
       <LogParams/>
       <FilterParams/>
       <TransformStore>
         <MatrixID matrixId="f61723af-9faa-4d1e-abae-f3dcf988da47" >
           <Transforms>
             <transforms:linear transforms:minRange="0"  transforms:maxRange="262144"  gain="1" >
               <data-type:parameter data-type:name="FSC-H" />
             </transforms:linear>
             <transforms:linear transforms:minRange="0"  transforms:maxRange="262144"  gain="1" >
               <data-type:parameter data-type:name="FSC-W" />
             </transforms:linear>
             <transforms:biex transforms:length="256"  transforms:maxRange="262144"  transforms:neg="0"  transforms:width="-100"  transforms:pos="4.418539922" >
               <data-type:parameter data-type:name="APC-A" />
             </transforms:biex>
             <transforms:linear transforms:minRange="0"  transforms:maxRange="262144"  gain="1" >
               <data-type:parameter data-type:name="SSC-W" />
             </transforms:linear>
             <transforms:biex transforms:length="256"  transforms:maxRange="262144"  transforms:neg="0"  transforms:width="-100"  transforms:pos="4.418539922" >
               <data-type:parameter data-type:name="GFP-H" />
             </transforms:biex>
             <transforms:linear transforms:minRange="0"  transforms:maxRange="262144"  gain="1" >
               <data-type:parameter data-type:name="SSC-H" />
             </transforms:linear>
             <transforms:biex transforms:length="256"  transforms:maxRange="262144"  transforms:neg="0"  transforms:width="-100"  transforms:pos="4.418539922" >
               <data-type:parameter data-type:name="dTomato-H" />
             </transforms:biex>
             <transforms:biex transforms:length="256"  transforms:maxRange="262144"  transforms:neg="0"  transforms:width="-100"  transforms:pos="4.418539922" >
               <data-type:parameter data-type:name="APC-H" />
             </transforms:biex>
             <transforms:linear transforms:minRange="0"  transforms:maxRange="262144"  gain="1" >
               <data-type:parameter data-type:name="FSC-A" />
             </transforms:linear>
             <transforms:biex transforms:length="256"  transforms:maxRange="262144.0000000001"  transforms:neg="0"  transforms:width="-10"  transforms:pos="4.418539922" >
               <data-type:parameter data-type:name="GFP-A" />
             </transforms:biex>
             <transforms:biex transforms:length="256"  transforms:maxRange="262144.0000000001"  transforms:neg="0"  transforms:width="-10"  transforms:pos="4.418539922" >
               <data-type:parameter data-type:name="dTomato-A" />
             </transforms:biex>
             <transforms:linear transforms:minRange="0"  transforms:maxRange="262144"  gain="1" >
               <data-type:parameter data-type:name="SSC-A" />
             </transforms:linear>
           </Transforms>
         </MatrixID>
         <MatrixID matrixId="b7e815ef-22a8-4343-bcf2-50b6ff806f37" >
           <Transforms>
             <transforms:linear transforms:minRange="0"  transforms:maxRange="262144"  gain="1" >
               <data-type:parameter data-type:name="FSC-H" />
             </transforms:linear>
             <transforms:biex transforms:length="256"  transforms:maxRange="262144"  transforms:neg="0"  transforms:width="-100"  transforms:pos="4.418539922" >
               <data-type:parameter data-type:name="APC-A" />
             </transforms:biex>
             <transforms:linear transforms:minRange="0"  transforms:maxRange="262144"  gain="1" >
               <data-type:parameter data-type:name="FSC-W" />
             </transforms:linear>
             <transforms:linear transforms:minRange="0"  transforms:maxRange="262144"  gain="1" >
               <data-type:parameter data-type:name="SSC-W" />
             </transforms:linear>
             <transforms:biex transforms:length="256"  transforms:maxRange="262144"  transforms:neg="0"  transforms:width="-100"  transforms:pos="4.418539922" >
               <data-type:parameter data-type:name="GFP-H" />
             </transforms:biex>
             <transforms:linear transforms:minRange="0"  transforms:maxRange="262144"  gain="1" >
               <data-type:parameter data-type:name="SSC-H" />
             </transforms:linear>
             <transforms:biex transforms:length="256"  transforms:maxRange="262144"  transforms:neg="0"  transforms:width="-100"  transforms:pos="4.418539922" >
               <data-type:parameter data-type:name="dTomato-H" />
             </transforms:biex>
             <transforms:biex transforms:length="256"  transforms:maxRange="262144"  transforms:neg="0"  transforms:width="-100"  transforms:pos="4.418539922" >
               <data-type:parameter data-type:name="APC-H" />
             </transforms:biex>
             <transforms:linear transforms:minRange="0"  transforms:maxRange="262144"  gain="1" >
               <data-type:parameter data-type:name="FSC-A" />
             </transforms:linear>
             <transforms:biex transforms:length="256"  transforms:maxRange="262144.0000000001"  transforms:neg="0"  transforms:width="-10"  transforms:pos="4.418539922" >
               <data-type:parameter data-type:name="GFP-A" />
             </transforms:biex>
             <transforms:biex transforms:length="256"  transforms:maxRange="262144.0000000001"  transforms:neg="0"  transforms:width="-10"  transforms:pos="4.418539922" >
               <data-type:parameter data-type:name="dTomato-A" />
             </transforms:biex>
             <transforms:linear transforms:minRange="0"  transforms:maxRange="262144"  gain="1" >
               <data-type:parameter data-type:name="SSC-A" />
             </transforms:linear>
           </Transforms>
         </MatrixID>
       </TransformStore>
     </Cytometer>
   </Cytometers>
   <Groups>
     <GroupNode name="All Samples"  annotation=""  owningGroup="All Samples"  expanded="1"  sortPriority="10"  count="-1" >
       <Graph smoothing="0"  backColor="#ffffff"  foreColor="#000000"  type="Pseudocolor"  fast="1" >
         <Axis dimension="x"  name=""  label=""  auto="auto" />
         <Axis dimension="y"  name=""  label=""  auto="auto" />
         <GraphSettings level="5%"  smoothingHighResolution="1"  contourHighResolution="1"  histogramSmoothingCount="0"  graphResolution="256"  showOutliers="0"  drawLargeDots="1"  dotsToDraw="8000"  tint="le.chartfill.tinted.40"  lineWeight="le.lineweight.normal"  lineStyle="le.linestyle.solid" />
         <GraphEnvironment showGrid="0"  showAxes="tnlTNL"  showGates="1"  showFreqOnPlots="1"  showGateNameOnPlots="1"  showMedians="0"  showUncomped="1"  addEventParam="1"  lastYAxisName="" >
           <TextTraits font="SansSerif"  size="11"  name="Labels"  style="plain"  color="#000000"  background="#00ffffff"  just="left" />
           <TextTraits font="SansSerif"  size="11"  name="LayoutGates"  style="plain"  color="#000000"  background="#00ffffff"  just="left" />
           <TextTraits font="SansSerif"  size="9"  name="Numbers"  style="plain"  color="#000000"  background="#00ffffff"  just="left" />
           <TextTraits font="SansSerif"  size="9"  name="Legend"  style="plain"  color="#000000"  background="#00ffffff"  just="left" />
         </GraphEnvironment>
       </Graph>
       <Subpopulations>
         <Population name="Cells"  annotation=""  owningGroup="All Samples"  expanded="1"  sortPriority="10"  count="1540" >
           <Graph smoothing="0"  backColor="#ffffff"  foreColor="#000000"  heatMapStatParameter="GFP-A"  type="Pseudocolor"  fast="1" >
             <Axis dimension="x"  name="FSC-A"  label=""  auto="auto" />
             <Axis dimension="y"  name="FSC-W"  label=""  auto="auto" />
             <GraphSettings level="5%"  smoothingHighResolution="1"  contourHighResolution="1"  histogramSmoothingCount="0"  graphResolution="256"  showOutliers="0"  drawLargeDots="1"  dotsToDraw="8000"  tint="le.chartfill.tinted.40"  lineWeight="le.lineweight.normal"  lineStyle="le.linestyle.solid" />
             <GraphEnvironment showGrid="0"  showAxes="tnlTNL"  showGates="1"  showFreqOnPlots="1"  showGateNameOnPlots="1"  showMedians="0"  showUncomped="1"  addEventParam="1"  lastYAxisName="" >
               <TextTraits font="SansSerif"  size="11"  name="Labels"  style="plain"  color="#000000"  background="#00ffffff"  just="left" />
               <TextTraits font="SansSerif"  size="11"  name="LayoutGates"  style="plain"  color="#000000"  background="#00ffffff"  just="left" />
               <TextTraits font="SansSerif"  size="9"  name="Numbers"  style="plain"  color="#000000"  background="#00ffffff"  just="left" />
               <TextTraits font="SansSerif"  size="9"  name="Legend"  style="plain"  color="#000000"  background="#00ffffff"  just="left" />
               <WindowPosition x="1281"  y="23"  width="662"  height="819"  displayed="1"  panelState="---" />
             </GraphEnvironment>
           </Graph>
           <Gate gating:id="ID431808533" >
             <gating:EllipsoidGate eventsInside="1"  annoOffsetX="0"  annoOffsetY="0"  tint="#000000"  isTinted="0"  lineWeight="Normal"  userDefined="1"  gating:distance="340.6625735356997" >
               <gating:dimension>
                 <data-type:fcs-dimension data-type:name="FSC-A" />
               </gating:dimension>
               <gating:dimension>
                 <data-type:fcs-dimension data-type:name="SSC-A" />
               </gating:dimension>
               <gating:foci>
                 <gating:vertex>
                   <gating:coordinate data-type:value="48.8659739553" />
                   <gating:coordinate data-type:value="40.7291999021" />
                 </gating:vertex>
                 <gating:vertex>
                   <gating:coordinate data-type:value="275.1340260447" />
                   <gating:coordinate data-type:value="227.2708000979" />
                 </gating:vertex>
               </gating:foci>
               <gating:edge>
                 <gating:vertex>
                   <gating:coordinate data-type:value="31" />
                   <gating:coordinate data-type:value="26" />
                 </gating:vertex>
                 <gating:vertex>
                   <gating:coordinate data-type:value="293" />
                   <gating:coordinate data-type:value="242" />
                 </gating:vertex>
                 <gating:vertex>
                   <gating:coordinate data-type:value="217" />
                   <gating:coordinate data-type:value="68" />
                 </gating:vertex>
                 <gating:vertex>
                   <gating:coordinate data-type:value="108" />
                   <gating:coordinate data-type:value="200" />
                 </gating:vertex>
               </gating:edge>
             </gating:EllipsoidGate>
           </Gate>
           <Subpopulations>
             <Population name="Single Cells FSC"  annotation=""  owningGroup="All Samples"  expanded="1"  sortPriority="10"  count="2911" >
               <Graph smoothing="0"  backColor="#ffffff"  foreColor="#000000"  heatMapStatParameter="GFP-A"  type="Pseudocolor"  fast="1" >
                 <Axis dimension="x"  name="SSC-W"  label=""  auto="auto" />
                 <Axis dimension="y"  name="SSC-H"  label=""  auto="auto" />
                 <GraphSettings level="5%"  smoothingHighResolution="1"  contourHighResolution="1"  histogramSmoothingCount="0"  graphResolution="256"  showOutliers="0"  drawLargeDots="1"  dotsToDraw="8000"  tint="le.chartfill.tinted.40"  lineWeight="le.lineweight.normal"  lineStyle="le.linestyle.solid" />
                 <GraphEnvironment showGrid="0"  showAxes="tnlTNL"  showGates="1"  showFreqOnPlots="1"  showGateNameOnPlots="1"  showMedians="0"  showUncomped="1"  addEventParam="1"  lastYAxisName="" >
                   <TextTraits font="SansSerif"  size="11"  name="Labels"  style="plain"  color="#000000"  background="#00ffffff"  just="left" />
                   <TextTraits font="SansSerif"  size="11"  name="LayoutGates"  style="plain"  color="#000000"  background="#00ffffff"  just="left" />
                   <TextTraits font="SansSerif"  size="9"  name="Numbers"  style="plain"  color="#000000"  background="#00ffffff"  just="left" />
                   <TextTraits font="SansSerif"  size="9"  name="Legend"  style="plain"  color="#000000"  background="#00ffffff"  just="left" />
                   <WindowPosition x="620"  y="23"  width="662"  height="819"  displayed="1"  panelState="---" />
                 </GraphEnvironment>
               </Graph>
               <Gate gating:id="ID2067232211"  gating:parent_id="ID431808533" >
                 <gating:PolygonGate eventsInside="1"  annoOffsetX="-143"  annoOffsetY="-112"  tint="#000000"  isTinted="0"  lineWeight="Normal"  userDefined="1"  quadId="-1"  gateResolution="256" >
                   <gating:dimension>
                     <data-type:fcs-dimension data-type:name="FSC-A" />
                   </gating:dimension>
                   <gating:dimension>
                     <data-type:fcs-dimension data-type:name="FSC-W" />
                   </gating:dimension>
                   <gating:vertex>
                     <gating:coordinate data-type:value="16944.6692015209" />
                     <gating:coordinate data-type:value="1598.4390243902" />
                   </gating:vertex>
                   <gating:vertex>
                     <gating:coordinate data-type:value="254170.0380228137" />
                     <gating:coordinate data-type:value="196075.1869918699" />
                   </gating:vertex>
                   <gating:vertex>
                     <gating:coordinate data-type:value="250681.4296577947" />
                     <gating:coordinate data-type:value="250954.9268292683" />
                   </gating:vertex>
                   <gating:vertex>
                     <gating:coordinate data-type:value="29403.9847908745" />
                     <gating:coordinate data-type:value="195542.3739837398" />
                   </gating:vertex>
                   <gating:vertex>
                     <gating:coordinate data-type:value="-498.3726235741" />
                     <gating:coordinate data-type:value="8525.0081300813" />
                   </gating:vertex>
                 </gating:PolygonGate>
               </Gate>
               <Subpopulations>
                 <Population name="Q1: Comp-GFP-A- , Comp-dTomato-A+"  annotation=""  owningGroup="All Samples"  expanded="1"  sortPriority="10"  count="0" >
                   <Graph smoothing="0"  backColor="#ffffff"  foreColor="#000000"  heatMapStatParameter="GFP-A"  type="Pseudocolor"  fast="1" >
                     <Axis dimension="x"  name="Comp-GFP-A"  label=""  auto="auto" />
                     <Axis dimension="y"  name="Comp-dTomato-A"  label=""  auto="auto" />
                     <GraphSettings level="5%"  smoothingHighResolution="1"  contourHighResolution="1"  histogramSmoothingCount="0"  graphResolution="256"  showOutliers="0"  drawLargeDots="1"  dotsToDraw="8000"  tint="le.chartfill.tinted.40"  lineWeight="le.lineweight.normal"  lineStyle="le.linestyle.solid" />
                     <GraphEnvironment showGrid="0"  showAxes="tnlTNL"  showGates="1"  showFreqOnPlots="1"  showGateNameOnPlots="1"  showMedians="0"  showUncomped="1"  addEventParam="1"  lastYAxisName="" >
                       <TextTraits font="SansSerif"  size="11"  name="Labels"  style="plain"  color="#000000"  background="#00ffffff"  just="left" />
                       <TextTraits font="SansSerif"  size="11"  name="LayoutGates"  style="plain"  color="#000000"  background="#00ffffff"  just="left" />
                       <TextTraits font="SansSerif"  size="9"  name="Numbers"  style="plain"  color="#000000"  background="#00ffffff"  just="left" />
                       <TextTraits font="SansSerif"  size="9"  name="Legend"  style="plain"  color="#000000"  background="#00ffffff"  just="left" />
                       <WindowPosition x="1149"  y="81"  width="662"  height="819"  displayed="1"  panelState="---" />
                     </GraphEnvironment>
                   </Graph>
                   <Gate gating:id="ID1778500903"  gating:parent_id="ID2067232211" >
                     <gating:RectangleGate eventsInside="1"  annoOffsetX="0"  annoOffsetY="0"  tint="#000000"  isTinted="0"  lineWeight="Normal"  userDefined="1"  percentX="0"  percentY="0" >
                       <gating:dimension gating:max="277.3621234867262" >
                         <data-type:fcs-dimension data-type:name="Comp-GFP-A" />
                       </gating:dimension>
                       <gating:dimension gating:min="46.31368626652997" >
                         <data-type:fcs-dimension data-type:name="Comp-dTomato-A" />
                       </gating:dimension>
                     </gating:RectangleGate>
                   </Gate>
                 </Population>
                 <Population name="Q2: Comp-GFP-A+ , Comp-dTomato-A+"  annotation=""  owningGroup="All Samples"  expanded="1"  sortPriority="10"  count="1" >
                   <Graph smoothing="0"  backColor="#ffffff"  foreColor="#000000"  heatMapStatParameter="GFP-A"  type="Pseudocolor"  fast="1" >
                     <Axis dimension="x"  name="Comp-GFP-A"  label=""  auto="auto" />
                     <Axis dimension="y"  name="Comp-dTomato-A"  label=""  auto="auto" />
                     <GraphSettings level="5%"  smoothingHighResolution="1"  contourHighResolution="1"  histogramSmoothingCount="0"  graphResolution="256"  showOutliers="0"  drawLargeDots="1"  dotsToDraw="8000"  tint="le.chartfill.tinted.40"  lineWeight="le.lineweight.normal"  lineStyle="le.linestyle.solid" />
                     <GraphEnvironment showGrid="0"  showAxes="tnlTNL"  showGates="1"  showFreqOnPlots="1"  showGateNameOnPlots="1"  showMedians="0"  showUncomped="1"  addEventParam="1"  lastYAxisName="" >
                       <TextTraits font="SansSerif"  size="11"  name="Labels"  style="plain"  color="#000000"  background="#00ffffff"  just="left" />
                       <TextTraits font="SansSerif"  size="11"  name="LayoutGates"  style="plain"  color="#000000"  background="#00ffffff"  just="left" />
                       <TextTraits font="SansSerif"  size="9"  name="Numbers"  style="plain"  color="#000000"  background="#00ffffff"  just="left" />
                       <TextTraits font="SansSerif"  size="9"  name="Legend"  style="plain"  color="#000000"  background="#00ffffff"  just="left" />
                       <WindowPosition x="1149"  y="81"  width="662"  height="819"  displayed="1"  panelState="---" />
                     </GraphEnvironment>
                   </Graph>
                   <Gate gating:id="ID1505769620"  gating:parent_id="ID2067232211" >
                     <gating:RectangleGate eventsInside="1"  annoOffsetX="0"  annoOffsetY="0"  tint="#000000"  isTinted="0"  lineWeight="Normal"  userDefined="1"  percentX="0"  percentY="0" >
                       <gating:dimension gating:min="277.3621234867262" >
                         <data-type:fcs-dimension data-type:name="Comp-GFP-A" />
                       </gating:dimension>
                       <gating:dimension gating:min="46.31368626652997" >
                         <data-type:fcs-dimension data-type:name="Comp-dTomato-A" />
                       </gating:dimension>
                     </gating:RectangleGate>
                   </Gate>
                 </Population>
                 <Population name="Q3: Comp-GFP-A+ , Comp-dTomato-A-"  annotation=""  owningGroup="All Samples"  expanded="1"  sortPriority="10"  count="518" >
                   <Graph smoothing="0"  backColor="#ffffff"  foreColor="#000000"  heatMapStatParameter="GFP-A"  type="Pseudocolor"  fast="1" >
                     <Axis dimension="x"  name="Comp-GFP-A"  label=""  auto="auto" />
                     <Axis dimension="y"  name="Comp-dTomato-A"  label=""  auto="auto" />
                     <GraphSettings level="5%"  smoothingHighResolution="1"  contourHighResolution="1"  histogramSmoothingCount="0"  graphResolution="256"  showOutliers="0"  drawLargeDots="1"  dotsToDraw="8000"  tint="le.chartfill.tinted.40"  lineWeight="le.lineweight.normal"  lineStyle="le.linestyle.solid" />
                     <GraphEnvironment showGrid="0"  showAxes="tnlTNL"  showGates="1"  showFreqOnPlots="1"  showGateNameOnPlots="1"  showMedians="0"  showUncomped="1"  addEventParam="1"  lastYAxisName="" >
                       <TextTraits font="SansSerif"  size="11"  name="Labels"  style="plain"  color="#000000"  background="#00ffffff"  just="left" />
                       <TextTraits font="SansSerif"  size="11"  name="LayoutGates"  style="plain"  color="#000000"  background="#00ffffff"  just="left" />
                       <TextTraits font="SansSerif"  size="9"  name="Numbers"  style="plain"  color="#000000"  background="#00ffffff"  just="left" />
                       <TextTraits font="SansSerif"  size="9"  name="Legend"  style="plain"  color="#000000"  background="#00ffffff"  just="left" />
                       <WindowPosition x="1149"  y="81"  width="662"  height="819"  displayed="1"  panelState="---" />
                     </GraphEnvironment>
                   </Graph>
                   <Gate gating:id="ID1334392466"  gating:parent_id="ID2067232211" >
                     <gating:RectangleGate eventsInside="1"  annoOffsetX="0"  annoOffsetY="0"  tint="#000000"  isTinted="0"  lineWeight="Normal"  userDefined="1"  percentX="0"  percentY="0" >
                       <gating:dimension gating:min="277.3621234867262" >
                         <data-type:fcs-dimension data-type:name="Comp-GFP-A" />
                       </gating:dimension>
                       <gating:dimension gating:max="46.31368626652997" >
                         <data-type:fcs-dimension data-type:name="Comp-dTomato-A" />
                       </gating:dimension>
                     </gating:RectangleGate>
                   </Gate>
                 </Population>
                 <Population name="Q4: Comp-GFP-A- , Comp-dTomato-A-"  annotation=""  owningGroup="All Samples"  expanded="1"  sortPriority="10"  count="501" >
                   <Graph smoothing="0"  backColor="#ffffff"  foreColor="#000000"  heatMapStatParameter="GFP-A"  type="Pseudocolor"  fast="1" >
                     <Axis dimension="x"  name="Comp-GFP-A"  label=""  auto="auto" />
                     <Axis dimension="y"  name="Comp-dTomato-A"  label=""  auto="auto" />
                     <GraphSettings level="5%"  smoothingHighResolution="1"  contourHighResolution="1"  histogramSmoothingCount="0"  graphResolution="256"  showOutliers="0"  drawLargeDots="1"  dotsToDraw="8000"  tint="le.chartfill.tinted.40"  lineWeight="le.lineweight.normal"  lineStyle="le.linestyle.solid" />
                     <GraphEnvironment showGrid="0"  showAxes="tnlTNL"  showGates="1"  showFreqOnPlots="1"  showGateNameOnPlots="1"  showMedians="0"  showUncomped="1"  addEventParam="1"  lastYAxisName="" >
                       <TextTraits font="SansSerif"  size="11"  name="Labels"  style="plain"  color="#000000"  background="#00ffffff"  just="left" />
                       <TextTraits font="SansSerif"  size="11"  name="LayoutGates"  style="plain"  color="#000000"  background="#00ffffff"  just="left" />
                       <TextTraits font="SansSerif"  size="9"  name="Numbers"  style="plain"  color="#000000"  background="#00ffffff"  just="left" />
                       <TextTraits font="SansSerif"  size="9"  name="Legend"  style="plain"  color="#000000"  background="#00ffffff"  just="left" />
                       <WindowPosition x="1149"  y="81"  width="662"  height="819"  displayed="1"  panelState="---" />
                     </GraphEnvironment>
                   </Graph>
                   <Gate gating:id="ID1973995328"  gating:parent_id="ID2067232211" >
                     <gating:RectangleGate eventsInside="1"  annoOffsetX="0"  annoOffsetY="0"  tint="#000000"  isTinted="0"  lineWeight="Normal"  userDefined="1"  percentX="0"  percentY="0" >
                       <gating:dimension gating:max="277.3621234867262" >
                         <data-type:fcs-dimension data-type:name="Comp-GFP-A" />
                       </gating:dimension>
                       <gating:dimension gating:max="46.31368626652997" >
                         <data-type:fcs-dimension data-type:name="Comp-dTomato-A" />
                       </gating:dimension>
                     </gating:RectangleGate>
                   </Gate>
                 </Population>
               </Subpopulations>
             </Population>
           </Subpopulations>
         </Population>
       </Subpopulations>
       <Group name="All Samples"  live="1"  role="ws.group.dlog.test"  key=""  synchronized="0"  foreground="#000000"  fontStyle="bold" >
         <Criteria/>
         <BlacklistedSamples>
           <SampleRef sampleID="2" />
           <SampleRef sampleID="4" />
           <SampleRef sampleID="6" />
           <SampleRef sampleID="7" />
           <SampleRef sampleID="8" />
         </BlacklistedSamples>
         <SampleRefs>
           <SampleRef sampleID="3" />
           <SampleRef sampleID="5" />
           <SampleRef sampleID="1" />
         </SampleRefs>
         <Keywords/>
       </Group>
     </GroupNode>
     <GroupNode name="Compensation"  annotation=""  owningGroup="Compensation"  expanded="1"  sortPriority="10"  count="-1" >
       <Graph smoothing="0"  backColor="#ffffff"  foreColor="#000000"  type="Pseudocolor"  fast="1" >
         <Axis dimension="x"  name=""  label=""  auto="auto" />
         <Axis dimension="y"  name=""  label=""  auto="auto" />
         <GraphSettings level="5%"  smoothingHighResolution="1"  contourHighResolution="1"  histogramSmoothingCount="0"  graphResolution="256"  showOutliers="0"  drawLargeDots="1"  dotsToDraw="8000"  tint="le.chartfill.tinted.40"  lineWeight="le.lineweight.normal"  lineStyle="le.linestyle.solid" />
         <GraphEnvironment showGrid="0"  showAxes="tnlTNL"  showGates="1"  showFreqOnPlots="1"  showGateNameOnPlots="1"  showMedians="0"  showUncomped="1"  addEventParam="1"  lastYAxisName="" >
           <TextTraits font="SansSerif"  size="11"  name="Labels"  style="plain"  color="#000000"  background="#00ffffff"  just="left" />
           <TextTraits font="SansSerif"  size="11"  name="LayoutGates"  style="plain"  color="#000000"  background="#00ffffff"  just="left" />
           <TextTraits font="SansSerif"  size="9"  name="Numbers"  style="plain"  color="#000000"  background="#00ffffff"  just="left" />
           <TextTraits font="SansSerif"  size="9"  name="Legend"  style="plain"  color="#000000"  background="#00ffffff"  just="left" />
         </GraphEnvironment>
       </Graph>
       <Group name="Compensation"  live="1"  role="ws.group.dlog.compensation"  key=""  synchronized="0"  foreground="#bc1900"  fontStyle="bold" >
         <Criteria>
           <Criterion connector="And"  keyword="$FIL"  function="Contains"  value="unstained" />
           <Criterion connector="Or"  keyword="$FIL"  function="Contains"  value="comp" />
         </Criteria>
         <Keywords/>
       </Group>
     </GroupNode>
   </Groups>
   <SampleList>
     <Sample>
       <DataSet uri="file:/Users/sederstr/Documents/Cytometry%20and%20Cell%20Sorting%20Core/Flow%20Core%20Data%20Analysis/CCSC%20Data%20Analysis/MuscarellaAaron/Calcein/MCF7_Coculture%20Stained%20MCF7_005.fcs"  sampleID="1" />
       <transforms:spilloverMatrix prefix="Comp-"  name="Acquisition-defined-copy"  editable="1"  color="#00ccff"  version="FlowJo-10.5.3"  status="FINALIZED"  transforms:id="f61723af-9faa-4d1e-abae-f3dcf988da47"  suffix="" >
         <data-type:parameters>
           <data-type:parameter data-type:name="GFP-A" />
           <data-type:parameter data-type:name="dTomato-A" />
           <data-type:parameter data-type:name="APC-A" />
         </data-type:parameters>
         <transforms:spillover data-type:parameter="GFP-A" >
           <transforms:coefficient data-type:parameter="GFP-A"  transforms:value="1" />
           <transforms:coefficient data-type:parameter="dTomato-A"  transforms:value="0.001" />
           <transforms:coefficient data-type:parameter="APC-A"  transforms:value="0" />
         </transforms:spillover>
         <transforms:spillover data-type:parameter="dTomato-A" >
           <transforms:coefficient data-type:parameter="GFP-A"  transforms:value="0" />
           <transforms:coefficient data-type:parameter="dTomato-A"  transforms:value="1" />
           <transforms:coefficient data-type:parameter="APC-A"  transforms:value="0" />
         </transforms:spillover>
         <transforms:spillover data-type:parameter="APC-A" >
           <transforms:coefficient data-type:parameter="GFP-A"  transforms:value="0" />
           <transforms:coefficient data-type:parameter="dTomato-A"  transforms:value="0" />
           <transforms:coefficient data-type:parameter="APC-A"  transforms:value="1" />
         </transforms:spillover>
       </transforms:spilloverMatrix>
       <Transformations>
         <transforms:linear transforms:minRange="0.4415162254"  transforms:maxRange="798"  gain="0.0100117058" >
           <data-type:parameter data-type:name="Time" />
         </transforms:linear>
         <transforms:linear transforms:minRange="0"  transforms:maxRange="262144"  gain="1" >
           <data-type:parameter data-type:name="FSC-A" />
         </transforms:linear>
         <transforms:linear transforms:minRange="0"  transforms:maxRange="262144"  gain="1" >
           <data-type:parameter data-type:name="FSC-H" />
         </transforms:linear>
         <transforms:linear transforms:minRange="0"  transforms:maxRange="262144"  gain="1" >
           <data-type:parameter data-type:name="FSC-W" />
         </transforms:linear>
         <transforms:linear transforms:minRange="0"  transforms:maxRange="262144"  gain="1" >
           <data-type:parameter data-type:name="SSC-A" />
         </transforms:linear>
         <transforms:linear transforms:minRange="0"  transforms:maxRange="262144"  gain="1" >
           <data-type:parameter data-type:name="SSC-H" />
         </transforms:linear>
         <transforms:linear transforms:minRange="0"  transforms:maxRange="262144"  gain="1" >
           <data-type:parameter data-type:name="SSC-W" />
         </transforms:linear>
         <transforms:biex transforms:length="256"  transforms:maxRange="262144.0000000001"  transforms:neg="0"  transforms:width="-10"  transforms:pos="4.418539922" >
           <data-type:parameter data-type:name="GFP-A" />
         </transforms:biex>
         <transforms:biex transforms:length="256"  transforms:maxRange="262144"  transforms:neg="0"  transforms:width="-100"  transforms:pos="4.418539922" >
           <data-type:parameter data-type:name="GFP-H" />
         </transforms:biex>
         <transforms:biex transforms:length="256"  transforms:maxRange="262144.0000000001"  transforms:neg="0"  transforms:width="-10"  transforms:pos="4.418539922" >
           <data-type:parameter data-type:name="dTomato-A" />
         </transforms:biex>
         <transforms:biex transforms:length="256"  transforms:maxRange="262144"  transforms:neg="0"  transforms:width="-100"  transforms:pos="4.418539922" >
           <data-type:parameter data-type:name="dTomato-H" />
         </transforms:biex>
         <transforms:biex transforms:length="256"  transforms:maxRange="262144"  transforms:neg="0"  transforms:width="-100"  transforms:pos="4.418539922" >
           <data-type:parameter data-type:name="APC-A" />
         </transforms:biex>
         <transforms:biex transforms:length="256"  transforms:maxRange="262144"  transforms:neg="0"  transforms:width="-100"  transforms:pos="4.418539922" >
           <data-type:parameter data-type:name="APC-H" />
         </transforms:biex>
         <transforms:linear transforms:minRange="0"  transforms:maxRange="10000"  gain="1" >
           <data-type:parameter data-type:name="Event #" />
         </transforms:linear>
         <transforms:biex transforms:length="256"  transforms:maxRange="262144.0000000001"  transforms:neg="0"  transforms:width="-10"  transforms:pos="4.418539922" >
           <data-type:parameter data-type:name="Comp-GFP-A" />
         </transforms:biex>
         <transforms:biex transforms:length="256"  transforms:maxRange="262144.0000000001"  transforms:neg="0"  transforms:width="-10"  transforms:pos="4.418539922" >
           <data-type:parameter data-type:name="Comp-dTomato-A" />
         </transforms:biex>
         <transforms:biex transforms:length="256"  transforms:maxRange="262144"  transforms:neg="0"  transforms:width="-100"  transforms:pos="4.418539922" >
           <data-type:parameter data-type:name="Comp-APC-A" />
         </transforms:biex>
       </Transformations>
       <DerivedParameters>
         <DerivedParameter name="Event #"  type="eventNumber" >
           <Transform>
             <transforms:linear transforms:minRange="0"  transforms:maxRange="10000"  gain="1" >
               <data-type:parameter data-type:name="Event #" />
             </transforms:linear>
           </Transform>
         </DerivedParameter>
       </DerivedParameters>
       <Keywords>
         <Keyword name="CST BEADS EXPIRED"  value="False" />
         <Keyword name="P13MS"  value="0" />
         <Keyword name="P13BS"  value="0" />
         <Keyword name="P13DISPLAY"  value="LOG" />
         <Keyword name="$P13G"  value="1.0" />
         <Keyword name="$P13V"  value="582" />
         <Keyword name="$P13E"  value="0,0" />
         <Keyword name="$P13B"  value="32" />
         <Keyword name="$P13R"  value="262144" />
         <Keyword name="$P13N"  value="APC-H" />
         <Keyword name="P12MS"  value="0" />
         <Keyword name="P12BS"  value="84" />
         <Keyword name="P12DISPLAY"  value="LOG" />
         <Keyword name="$P12G"  value="1.0" />
         <Keyword name="$P12V"  value="582" />
         <Keyword name="$P12E"  value="0,0" />
         <Keyword name="$P12B"  value="32" />
         <Keyword name="$P12R"  value="262144" />
         <Keyword name="$P12N"  value="APC-A" />
         <Keyword name="P11MS"  value="0" />
         <Keyword name="P11BS"  value="0" />
         <Keyword name="P11DISPLAY"  value="LOG" />
         <Keyword name="$P11G"  value="1.0" />
         <Keyword name="$P11V"  value="200" />
         <Keyword name="$P11E"  value="0,0" />
         <Keyword name="$P11B"  value="32" />
         <Keyword name="$P11R"  value="262144" />
         <Keyword name="$P11N"  value="dTomato-H" />
         <Keyword name="P10MS"  value="0" />
         <Keyword name="P10BS"  value="39" />
         <Keyword name="P10DISPLAY"  value="LOG" />
         <Keyword name="$P10G"  value="1.0" />
         <Keyword name="$P10V"  value="200" />
         <Keyword name="$P10E"  value="0,0" />
         <Keyword name="$P10B"  value="32" />
         <Keyword name="$P10R"  value="262144" />
         <Keyword name="$P10N"  value="dTomato-A" />
         <Keyword name="P9MS"  value="0" />
         <Keyword name="P9BS"  value="0" />
         <Keyword name="P9DISPLAY"  value="LOG" />
         <Keyword name="$P9G"  value="1.0" />
         <Keyword name="$P9V"  value="220" />
         <Keyword name="$P9E"  value="0,0" />
         <Keyword name="$P9B"  value="32" />
         <Keyword name="$P9R"  value="262144" />
         <Keyword name="$P9N"  value="GFP-H" />
         <Keyword name="P8MS"  value="0" />
         <Keyword name="P8BS"  value="24" />
         <Keyword name="P8DISPLAY"  value="LOG" />
         <Keyword name="$P8G"  value="1.0" />
         <Keyword name="$P8V"  value="220" />
         <Keyword name="$P8E"  value="0,0" />
         <Keyword name="$P8B"  value="32" />
         <Keyword name="$P8R"  value="262144" />
         <Keyword name="$P8N"  value="GFP-A" />
         <Keyword name="P7MS"  value="0" />
         <Keyword name="P7BS"  value="-1" />
         <Keyword name="$P7G"  value="1.0" />
         <Keyword name="$P7V"  value="209" />
         <Keyword name="$P7E"  value="0,0" />
         <Keyword name="$P7B"  value="32" />
         <Keyword name="$P7R"  value="262144" />
         <Keyword name="$P7N"  value="SSC-W" />
         <Keyword name="P6MS"  value="0" />
         <Keyword name="P6BS"  value="0" />
         <Keyword name="P6DISPLAY"  value="LIN" />
         <Keyword name="$P6G"  value="1.0" />
         <Keyword name="$P6V"  value="209" />
         <Keyword name="$P6E"  value="0,0" />
         <Keyword name="$P6B"  value="32" />
         <Keyword name="$P6R"  value="262144" />
         <Keyword name="$P6N"  value="SSC-H" />
         <Keyword name="P5MS"  value="0" />
         <Keyword name="P5BS"  value="0" />
         <Keyword name="P5DISPLAY"  value="LIN" />
         <Keyword name="$P5G"  value="1.0" />
         <Keyword name="$P5V"  value="209" />
         <Keyword name="$P5E"  value="0,0" />
         <Keyword name="$P5B"  value="32" />
         <Keyword name="$P5R"  value="262144" />
         <Keyword name="$P5N"  value="SSC-A" />
         <Keyword name="P4MS"  value="0" />
         <Keyword name="P4BS"  value="-1" />
         <Keyword name="$P4G"  value="1.0" />
         <Keyword name="$P4V"  value="212" />
         <Keyword name="$P4E"  value="0,0" />
         <Keyword name="$P4B"  value="32" />
         <Keyword name="$P4R"  value="262144" />
         <Keyword name="$P4N"  value="FSC-W" />
         <Keyword name="P3MS"  value="0" />
         <Keyword name="P3BS"  value="0" />
         <Keyword name="P3DISPLAY"  value="LIN" />
         <Keyword name="$P3G"  value="1.0" />
         <Keyword name="$P3V"  value="212" />
         <Keyword name="$P3E"  value="0,0" />
         <Keyword name="$P3B"  value="32" />
         <Keyword name="$P3R"  value="262144" />
         <Keyword name="$P3N"  value="FSC-H" />
         <Keyword name="P2MS"  value="0" />
         <Keyword name="P2BS"  value="0" />
         <Keyword name="P2DISPLAY"  value="LIN" />
         <Keyword name="$P2G"  value="1.0" />
         <Keyword name="$P2V"  value="212" />
         <Keyword name="$P2E"  value="0,0" />
         <Keyword name="$P2B"  value="32" />
         <Keyword name="$P2R"  value="262144" />
         <Keyword name="$P2N"  value="FSC-A" />
         <Keyword name="P1MS"  value="0" />
         <Keyword name="P1BS"  value="0" />
         <Keyword name="$P1G"  value="0.01" />
         <Keyword name="$P1E"  value="0,0" />
         <Keyword name="$P1B"  value="32" />
         <Keyword name="$P1R"  value="262144" />
         <Keyword name="$P1N"  value="Time" />
         <Keyword name="THRESHOLD"  value="FSC,5000" />
         <Keyword name="APPLY COMPENSATION"  value="TRUE" />
         <Keyword name="SPILL"  value="3,GFP-A,dTomato-A,APC-A,1,0,0,0,1,0,0,0,1" />
         <Keyword name="$TIMESTEP"  value="0.01" />
         <Keyword name="$INST"  value=" " />
         <Keyword name="AUTOBS"  value="TRUE" />
         <Keyword name="FSC ASF"  value="0.53" />
         <Keyword name="EXPORT TIME"  value="09-JUN-2017-13:40:19" />
         <Keyword name="EXPORT USER NAME"  value="ZhangXiang" />
         <Keyword name="WINDOW EXTENSION"  value="0.00" />
         <Keyword name="SETTINGS"  value="Cytometer" />
         <Keyword name="$ETIM"  value="13:53:37" />
         <Keyword name="$BTIM"  value="13:40:19" />
         <Keyword name="$DATE"  value="09-JUN-2017" />
         <Keyword name="GUID"  value="81017b33-cfe7-494e-ba4a-6dc5fdc7c6d3" />
         <Keyword name="EXPERIMENT NAME"  value="Calcein" />
         <Keyword name="$SRC"  value="MCF7" />
         <Keyword name="TUBE NAME"  value="Stained OB GFP_001" />
         <Keyword name="CREATOR"  value="BD FACSDiva Software Version 8.0.1" />
         <Keyword name="$NEXTDATA"  value="0" />
         <Keyword name="$DATATYPE"  value="F" />
         <Keyword name="$BYTEORD"  value="4,3,2,1" />
         <Keyword name="$MODE"  value="L" />
         <Keyword name="$PAR"  value="13" />
         <Keyword name="$TOT"  value="10000              " />
         <Keyword name="$SYS"  value="Windows 7 6.1" />
         <Keyword name="$FIL"  value="829283.fcs" />
         <Keyword name="$ENDDATA"  value="522058             " />
         <Keyword name="$BEGINDATA"  value="2059" />
         <Keyword name="$ENDSTEXT"  value="0" />
         <Keyword name="$BEGINSTEXT"  value="0" />
         <Keyword name="$ENDANALYSIS"  value="0" />
         <Keyword name="$BEGINANALYSIS"  value="0" />
         <Keyword name="FJ_FCS_VERSION"  value="3" />
         <Keyword name="$P1S"  value="" />
         <Keyword name="$P2S"  value="" />
         <Keyword name="$P3S"  value="" />
         <Keyword name="$P4S"  value="" />
         <Keyword name="$P5S"  value="" />
         <Keyword name="$P6S"  value="" />
         <Keyword name="$P7S"  value="" />
         <Keyword name="$P8S"  value="" />
         <Keyword name="$P9S"  value="" />
         <Keyword name="$P10S"  value="" />
         <Keyword name="$P11S"  value="" />
         <Keyword name="$P12S"  value="" />
         <Keyword name="$P13S"  value="" />
         <Keyword name="$P15N"  value="Comp-GFP-A" />
         <Keyword name="$P15S"  value="" />
         <Keyword name="$P15R"  value="262144" />
         <Keyword name="$P16N"  value="Comp-dTomato-A" />
         <Keyword name="$P16S"  value="" />
         <Keyword name="$P16R"  value="262144" />
         <Keyword name="$P17N"  value="Comp-APC-A" />
         <Keyword name="$P17S"  value="" />
         <Keyword name="$P17R"  value="262144" />
       </Keywords>
       <SampleNode name="Stained OB GFP_001"  annotation=""  owningGroup=""  expanded="1"  sortPriority="10"  count="10000"  sampleID="1" >
         <Graph smoothing="0"  backColor="#ffffff"  foreColor="#000000"  heatMapStatParameter="GFP-A"  type="Pseudocolor"  fast="1" >
           <Axis dimension="x"  name="FSC-A"  label=""  auto="auto" />
           <Axis dimension="y"  name="SSC-A"  label=""  auto="auto" />
           <GraphSettings level="5%"  smoothingHighResolution="1"  contourHighResolution="1"  histogramSmoothingCount="0"  graphResolution="256"  showOutliers="0"  drawLargeDots="1"  dotsToDraw="8000"  tint="le.chartfill.tinted.40"  lineWeight="le.lineweight.normal"  lineStyle="le.linestyle.solid" />
           <GraphEnvironment showGrid="0"  showAxes="tnlTNL"  showGates="1"  showFreqOnPlots="1"  showGateNameOnPlots="1"  showMedians="0"  showUncomped="1"  addEventParam="1"  lastYAxisName="" >
             <TextTraits font="SansSerif"  size="11"  name="Labels"  style="plain"  color="#000000"  background="#00ffffff"  just="left" />
             <TextTraits font="SansSerif"  size="11"  name="LayoutGates"  style="plain"  color="#000000"  background="#00ffffff"  just="left" />
             <TextTraits font="SansSerif"  size="9"  name="Numbers"  style="plain"  color="#000000"  background="#00ffffff"  just="left" />
             <TextTraits font="SansSerif"  size="9"  name="Legend"  style="plain"  color="#000000"  background="#00ffffff"  just="left" />
             <WindowPosition x="823"  y="23"  width="390"  height="582"  displayed="1"  panelState="---" />
           </GraphEnvironment>
         </Graph>
         <Subpopulations>
           <Population name="Cells"  annotation=""  owningGroup="All Samples"  expanded="1"  sortPriority="10"  count="3609" >
             <Graph smoothing="0"  backColor="#ffffff"  foreColor="#000000"  heatMapStatParameter="GFP-A"  type="Pseudocolor"  fast="1" >
               <Axis dimension="x"  name="FSC-A"  label=""  auto="auto" />
               <Axis dimension="y"  name="FSC-W"  label=""  auto="auto" />
               <GraphSettings level="5%"  smoothingHighResolution="1"  contourHighResolution="1"  histogramSmoothingCount="0"  graphResolution="256"  showOutliers="0"  drawLargeDots="1"  dotsToDraw="8000"  tint="le.chartfill.tinted.40"  lineWeight="le.lineweight.normal"  lineStyle="le.linestyle.solid" />
               <GraphEnvironment showGrid="0"  showAxes="tnlTNL"  showGates="1"  showFreqOnPlots="1"  showGateNameOnPlots="1"  showMedians="0"  showUncomped="1"  addEventParam="1"  lastYAxisName="" >
                 <TextTraits font="SansSerif"  size="11"  name="Labels"  style="plain"  color="#000000"  background="#00ffffff"  just="left" />
                 <TextTraits font="SansSerif"  size="11"  name="LayoutGates"  style="plain"  color="#000000"  background="#00ffffff"  just="left" />
                 <TextTraits font="SansSerif"  size="9"  name="Numbers"  style="plain"  color="#000000"  background="#00ffffff"  just="left" />
                 <TextTraits font="SansSerif"  size="9"  name="Legend"  style="plain"  color="#000000"  background="#00ffffff"  just="left" />
                 <WindowPosition x="869"  y="421"  width="662"  height="819"  displayed="1"  panelState="---" />
               </GraphEnvironment>
               <WindowPosition x="869"  y="421"  width="662"  height="819" />
             </Graph>
             <Gate gating:id="ID1623228733" >
               <gating:EllipsoidGate eventsInside="1"  annoOffsetX="0"  annoOffsetY="0"  tint="#000000"  isTinted="0"  lineWeight="Normal"  userDefined="1"  gating:distance="340.6625735356997" >
                 <gating:dimension>
                   <data-type:fcs-dimension data-type:name="FSC-A" />
                 </gating:dimension>
                 <gating:dimension>
                   <data-type:fcs-dimension data-type:name="SSC-A" />
                 </gating:dimension>
                 <gating:foci>
                   <gating:vertex>
                     <gating:coordinate data-type:value="48.8659739553" />
                     <gating:coordinate data-type:value="40.7291999021" />
                   </gating:vertex>
                   <gating:vertex>
                     <gating:coordinate data-type:value="275.1340260447" />
                     <gating:coordinate data-type:value="227.2708000979" />
                   </gating:vertex>
                 </gating:foci>
                 <gating:edge>
                   <gating:vertex>
                     <gating:coordinate data-type:value="31" />
                     <gating:coordinate data-type:value="26" />
                   </gating:vertex>
                   <gating:vertex>
                     <gating:coordinate data-type:value="293" />
                     <gating:coordinate data-type:value="242" />
                   </gating:vertex>
                   <gating:vertex>
                     <gating:coordinate data-type:value="217" />
                     <gating:coordinate data-type:value="68" />
                   </gating:vertex>
                   <gating:vertex>
                     <gating:coordinate data-type:value="108" />
                     <gating:coordinate data-type:value="200" />
                   </gating:vertex>
                 </gating:edge>
               </gating:EllipsoidGate>
             </Gate>
             <Subpopulations>
               <Population name="Single Cells FSC"  annotation=""  owningGroup="All Samples"  expanded="1"  sortPriority="10"  count="2911" >
                 <Graph smoothing="0"  backColor="#ffffff"  foreColor="#000000"  heatMapStatParameter="GFP-A"  type="Pseudocolor"  fast="1" >
                   <Axis dimension="x"  name="Comp-GFP-A"  label=""  auto="auto" />
                   <Axis dimension="y"  name="Comp-dTomato-A"  label=""  auto="auto" />
                   <GraphSettings level="10%"  smoothingHighResolution="1"  contourHighResolution="1"  histogramSmoothingCount="0"  graphResolution="256"  showOutliers="1"  drawLargeDots="1"  dotsToDraw="8000"  tint="le.chartfill.tinted.40"  lineWeight="le.lineweight.normal"  lineStyle="le.linestyle.solid" />
                   <GraphEnvironment showGrid="0"  showAxes="tnlTNL"  showGates="1"  showFreqOnPlots="1"  showGateNameOnPlots="1"  showMedians="0"  showUncomped="1"  addEventParam="1"  lastYAxisName="" >
                     <TextTraits font="SansSerif"  size="11"  name="Labels"  style="plain"  color="#000000"  background="#00ffffff"  just="left" />
                     <TextTraits font="SansSerif"  size="11"  name="LayoutGates"  style="plain"  color="#000000"  background="#00ffffff"  just="left" />
                     <TextTraits font="SansSerif"  size="9"  name="Numbers"  style="plain"  color="#000000"  background="#00ffffff"  just="left" />
                     <TextTraits font="SansSerif"  size="9"  name="Legend"  style="plain"  color="#000000"  background="#00ffffff"  just="left" />
                     <WindowPosition x="620"  y="23"  width="662"  height="1111"  displayed="1"  panelState="+++" />
                   </GraphEnvironment>
                   <WindowPosition x="620"  y="23"  width="662"  height="1111" />
                 </Graph>
                 <Gate gating:id="ID1261255935"  gating:parent_id="ID1623228733" >
                   <gating:PolygonGate eventsInside="1"  annoOffsetX="-143"  annoOffsetY="-112"  tint="#000000"  isTinted="0"  lineWeight="Normal"  userDefined="1"  quadId="-1"  gateResolution="256" >
                     <gating:dimension>
                       <data-type:fcs-dimension data-type:name="FSC-A" />
                     </gating:dimension>
                     <gating:dimension>
                       <data-type:fcs-dimension data-type:name="FSC-W" />
                     </gating:dimension>
                     <gating:vertex>
                       <gating:coordinate data-type:value="16944.6692015209" />
                       <gating:coordinate data-type:value="1598.4390243902" />
                     </gating:vertex>
                     <gating:vertex>
                       <gating:coordinate data-type:value="254170.0380228137" />
                       <gating:coordinate data-type:value="196075.1869918699" />
                     </gating:vertex>
                     <gating:vertex>
                       <gating:coordinate data-type:value="250681.4296577947" />
                       <gating:coordinate data-type:value="250954.9268292683" />
                     </gating:vertex>
                     <gating:vertex>
                       <gating:coordinate data-type:value="29403.9847908745" />
                       <gating:coordinate data-type:value="195542.3739837398" />
                     </gating:vertex>
                     <gating:vertex>
                       <gating:coordinate data-type:value="-498.3726235741" />
                       <gating:coordinate data-type:value="8525.0081300813" />
                     </gating:vertex>
                   </gating:PolygonGate>
                 </Gate>
                 <Subpopulations>
                   <Population name="Q1: Comp-GFP-A- , Comp-dTomato-A+"  annotation=""  owningGroup="All Samples"  expanded="1"  sortPriority="10"  count="1765" >
                     <Graph smoothing="0"  backColor="#ffffff"  foreColor="#000000"  heatMapStatParameter="GFP-A"  type="Pseudocolor"  fast="1" >
                       <Axis dimension="x"  name="Comp-GFP-A"  label=""  auto="auto" />
                       <Axis dimension="y"  name="Comp-dTomato-A"  label=""  auto="auto" />
                       <GraphSettings level="5%"  smoothingHighResolution="1"  contourHighResolution="1"  histogramSmoothingCount="0"  graphResolution="256"  showOutliers="0"  drawLargeDots="1"  dotsToDraw="8000"  tint="le.chartfill.tinted.40"  lineWeight="le.lineweight.normal"  lineStyle="le.linestyle.solid" />
                       <GraphEnvironment showGrid="0"  showAxes="tnlTNL"  showGates="1"  showFreqOnPlots="1"  showGateNameOnPlots="1"  showMedians="0"  showUncomped="1"  addEventParam="1"  lastYAxisName="" >
                         <TextTraits font="SansSerif"  size="11"  name="Labels"  style="plain"  color="#000000"  background="#00ffffff"  just="left" />
                         <TextTraits font="SansSerif"  size="11"  name="LayoutGates"  style="plain"  color="#000000"  background="#00ffffff"  just="left" />
                         <TextTraits font="SansSerif"  size="9"  name="Numbers"  style="plain"  color="#000000"  background="#00ffffff"  just="left" />
                         <TextTraits font="SansSerif"  size="9"  name="Legend"  style="plain"  color="#000000"  background="#00ffffff"  just="left" />
                         <WindowPosition x="1149"  y="81"  width="662"  height="819"  displayed="1"  panelState="---" />
                       </GraphEnvironment>
                     </Graph>
                     <Gate gating:id="ID1548970026"  gating:parent_id="ID1261255935" >
                       <gating:RectangleGate eventsInside="1"  annoOffsetX="0"  annoOffsetY="0"  tint="#000000"  isTinted="0"  lineWeight="Normal"  userDefined="1"  percentX="0"  percentY="0" >
                         <gating:dimension gating:max="277.3621234867262" >
                           <data-type:fcs-dimension data-type:name="Comp-GFP-A" />
                         </gating:dimension>
                         <gating:dimension gating:min="46.31368626652997" >
                           <data-type:fcs-dimension data-type:name="Comp-dTomato-A" />
                         </gating:dimension>
                       </gating:RectangleGate>
                     </Gate>
                   </Population>
                   <Population name="Q2: Comp-GFP-A+ , Comp-dTomato-A+"  annotation=""  owningGroup="All Samples"  expanded="1"  sortPriority="10"  count="187" >
                     <Graph smoothing="0"  backColor="#ffffff"  foreColor="#000000"  heatMapStatParameter="GFP-A"  type="Pseudocolor"  fast="1" >
                       <Axis dimension="x"  name="Comp-GFP-A"  label=""  auto="auto" />
                       <Axis dimension="y"  name="Comp-dTomato-A"  label=""  auto="auto" />
                       <GraphSettings level="5%"  smoothingHighResolution="1"  contourHighResolution="1"  histogramSmoothingCount="0"  graphResolution="256"  showOutliers="0"  drawLargeDots="1"  dotsToDraw="8000"  tint="le.chartfill.tinted.40"  lineWeight="le.lineweight.normal"  lineStyle="le.linestyle.solid" />
                       <GraphEnvironment showGrid="0"  showAxes="tnlTNL"  showGates="1"  showFreqOnPlots="1"  showGateNameOnPlots="1"  showMedians="0"  showUncomped="1"  addEventParam="1"  lastYAxisName="" >
                         <TextTraits font="SansSerif"  size="11"  name="Labels"  style="plain"  color="#000000"  background="#00ffffff"  just="left" />
                         <TextTraits font="SansSerif"  size="11"  name="LayoutGates"  style="plain"  color="#000000"  background="#00ffffff"  just="left" />
                         <TextTraits font="SansSerif"  size="9"  name="Numbers"  style="plain"  color="#000000"  background="#00ffffff"  just="left" />
                         <TextTraits font="SansSerif"  size="9"  name="Legend"  style="plain"  color="#000000"  background="#00ffffff"  just="left" />
                         <WindowPosition x="1149"  y="81"  width="662"  height="819"  displayed="1"  panelState="---" />
                       </GraphEnvironment>
                     </Graph>
                     <Gate gating:id="ID1693544276"  gating:parent_id="ID1261255935" >
                       <gating:RectangleGate eventsInside="1"  annoOffsetX="0"  annoOffsetY="0"  tint="#000000"  isTinted="0"  lineWeight="Normal"  userDefined="1"  percentX="0"  percentY="0" >
                         <gating:dimension gating:min="277.3621234867262" >
                           <data-type:fcs-dimension data-type:name="Comp-GFP-A" />
                         </gating:dimension>
                         <gating:dimension gating:min="46.31368626652997" >
                           <data-type:fcs-dimension data-type:name="Comp-dTomato-A" />
                         </gating:dimension>
                       </gating:RectangleGate>
                     </Gate>
                   </Population>
                   <Population name="Q3: Comp-GFP-A+ , Comp-dTomato-A-"  annotation=""  owningGroup="All Samples"  expanded="1"  sortPriority="10"  count="294" >
                     <Graph smoothing="0"  backColor="#ffffff"  foreColor="#000000"  heatMapStatParameter="GFP-A"  type="Pseudocolor"  fast="1" >
                       <Axis dimension="x"  name="Comp-GFP-A"  label=""  auto="auto" />
                       <Axis dimension="y"  name="Comp-dTomato-A"  label=""  auto="auto" />
                       <GraphSettings level="5%"  smoothingHighResolution="1"  contourHighResolution="1"  histogramSmoothingCount="0"  graphResolution="256"  showOutliers="0"  drawLargeDots="1"  dotsToDraw="8000"  tint="le.chartfill.tinted.40"  lineWeight="le.lineweight.normal"  lineStyle="le.linestyle.solid" />
                       <GraphEnvironment showGrid="0"  showAxes="tnlTNL"  showGates="1"  showFreqOnPlots="1"  showGateNameOnPlots="1"  showMedians="0"  showUncomped="1"  addEventParam="1"  lastYAxisName="" >
                         <TextTraits font="SansSerif"  size="11"  name="Labels"  style="plain"  color="#000000"  background="#00ffffff"  just="left" />
                         <TextTraits font="SansSerif"  size="11"  name="LayoutGates"  style="plain"  color="#000000"  background="#00ffffff"  just="left" />
                         <TextTraits font="SansSerif"  size="9"  name="Numbers"  style="plain"  color="#000000"  background="#00ffffff"  just="left" />
                         <TextTraits font="SansSerif"  size="9"  name="Legend"  style="plain"  color="#000000"  background="#00ffffff"  just="left" />
                         <WindowPosition x="1149"  y="81"  width="662"  height="819"  displayed="1"  panelState="---" />
                       </GraphEnvironment>
                     </Graph>
                     <Gate gating:id="ID316549962"  gating:parent_id="ID1261255935" >
                       <gating:RectangleGate eventsInside="1"  annoOffsetX="0"  annoOffsetY="0"  tint="#000000"  isTinted="0"  lineWeight="Normal"  userDefined="1"  percentX="0"  percentY="0" >
                         <gating:dimension gating:min="277.3621234867262" >
                           <data-type:fcs-dimension data-type:name="Comp-GFP-A" />
                         </gating:dimension>
                         <gating:dimension gating:max="46.31368626652997" >
                           <data-type:fcs-dimension data-type:name="Comp-dTomato-A" />
                         </gating:dimension>
                       </gating:RectangleGate>
                     </Gate>
                   </Population>
                   <Population name="Q4: Comp-GFP-A- , Comp-dTomato-A-"  annotation=""  owningGroup="All Samples"  expanded="1"  sortPriority="10"  count="665" >
                     <Graph smoothing="0"  backColor="#ffffff"  foreColor="#000000"  heatMapStatParameter="GFP-A"  type="Pseudocolor"  fast="1" >
                       <Axis dimension="x"  name="Comp-GFP-A"  label=""  auto="auto" />
                       <Axis dimension="y"  name="Comp-dTomato-A"  label=""  auto="auto" />
                       <GraphSettings level="5%"  smoothingHighResolution="1"  contourHighResolution="1"  histogramSmoothingCount="0"  graphResolution="256"  showOutliers="0"  drawLargeDots="1"  dotsToDraw="8000"  tint="le.chartfill.tinted.40"  lineWeight="le.lineweight.normal"  lineStyle="le.linestyle.solid" />
                       <GraphEnvironment showGrid="0"  showAxes="tnlTNL"  showGates="1"  showFreqOnPlots="1"  showGateNameOnPlots="1"  showMedians="0"  showUncomped="1"  addEventParam="1"  lastYAxisName="" >
                         <TextTraits font="SansSerif"  size="11"  name="Labels"  style="plain"  color="#000000"  background="#00ffffff"  just="left" />
                         <TextTraits font="SansSerif"  size="11"  name="LayoutGates"  style="plain"  color="#000000"  background="#00ffffff"  just="left" />
                         <TextTraits font="SansSerif"  size="9"  name="Numbers"  style="plain"  color="#000000"  background="#00ffffff"  just="left" />
                         <TextTraits font="SansSerif"  size="9"  name="Legend"  style="plain"  color="#000000"  background="#00ffffff"  just="left" />
                         <WindowPosition x="1149"  y="81"  width="662"  height="819"  displayed="1"  panelState="---" />
                       </GraphEnvironment>
                     </Graph>
                     <Gate gating:id="ID1252991616"  gating:parent_id="ID1261255935" >
                       <gating:RectangleGate eventsInside="1"  annoOffsetX="0"  annoOffsetY="0"  tint="#000000"  isTinted="0"  lineWeight="Normal"  userDefined="1"  percentX="0"  percentY="0" >
                         <gating:dimension gating:max="277.3621234867262" >
                           <data-type:fcs-dimension data-type:name="Comp-GFP-A" />
                         </gating:dimension>
                         <gating:dimension gating:max="46.31368626652997" >
                           <data-type:fcs-dimension data-type:name="Comp-dTomato-A" />
                         </gating:dimension>
                       </gating:RectangleGate>
                     </Gate>
                   </Population>
                 </Subpopulations>
               </Population>
             </Subpopulations>
           </Population>
         </Subpopulations>
       </SampleNode>
     </Sample>
     <Sample>
       <DataSet uri="file:/Users/sederstr/Documents/Cytometry%20and%20Cell%20Sorting%20Core/Flow%20Core%20Data%20Analysis/CCSC%20Data%20Analysis/MuscarellaAaron/Calcein/MCF7_MCF7%20NL%20St_002.fcs"  sampleID="3" />
       <transforms:spilloverMatrix prefix="Comp-"  name="Acquisition-defined-copy"  editable="1"  color="#00ccff"  version="FlowJo-10.5.3"  status="FINALIZED"  transforms:id="f61723af-9faa-4d1e-abae-f3dcf988da47"  suffix="" >
         <data-type:parameters>
           <data-type:parameter data-type:name="GFP-A" />
           <data-type:parameter data-type:name="dTomato-A" />
           <data-type:parameter data-type:name="APC-A" />
         </data-type:parameters>
         <transforms:spillover data-type:parameter="GFP-A" >
           <transforms:coefficient data-type:parameter="GFP-A"  transforms:value="1" />
           <transforms:coefficient data-type:parameter="dTomato-A"  transforms:value="0.001" />
           <transforms:coefficient data-type:parameter="APC-A"  transforms:value="0" />
         </transforms:spillover>
         <transforms:spillover data-type:parameter="dTomato-A" >
           <transforms:coefficient data-type:parameter="GFP-A"  transforms:value="0" />
           <transforms:coefficient data-type:parameter="dTomato-A"  transforms:value="1" />
           <transforms:coefficient data-type:parameter="APC-A"  transforms:value="0" />
         </transforms:spillover>
         <transforms:spillover data-type:parameter="APC-A" >
           <transforms:coefficient data-type:parameter="GFP-A"  transforms:value="0" />
           <transforms:coefficient data-type:parameter="dTomato-A"  transforms:value="0" />
           <transforms:coefficient data-type:parameter="APC-A"  transforms:value="1" />
         </transforms:spillover>
       </transforms:spilloverMatrix>
       <Transformations>
         <transforms:linear transforms:minRange="0.5151020727"  transforms:maxRange="475"  gain="0.0101198835" >
           <data-type:parameter data-type:name="Time" />
         </transforms:linear>
         <transforms:linear transforms:minRange="0"  transforms:maxRange="262144"  gain="1" >
           <data-type:parameter data-type:name="FSC-A" />
         </transforms:linear>
         <transforms:linear transforms:minRange="0"  transforms:maxRange="262144"  gain="1" >
           <data-type:parameter data-type:name="FSC-H" />
         </transforms:linear>
         <transforms:linear transforms:minRange="0"  transforms:maxRange="262144"  gain="1" >
           <data-type:parameter data-type:name="FSC-W" />
         </transforms:linear>
         <transforms:linear transforms:minRange="0"  transforms:maxRange="262144"  gain="1" >
           <data-type:parameter data-type:name="SSC-A" />
         </transforms:linear>
         <transforms:linear transforms:minRange="0"  transforms:maxRange="262144"  gain="1" >
           <data-type:parameter data-type:name="SSC-H" />
         </transforms:linear>
         <transforms:linear transforms:minRange="0"  transforms:maxRange="262144"  gain="1" >
           <data-type:parameter data-type:name="SSC-W" />
         </transforms:linear>
         <transforms:biex transforms:length="256"  transforms:maxRange="262144.0000000001"  transforms:neg="0"  transforms:width="-10"  transforms:pos="4.418539922" >
           <data-type:parameter data-type:name="GFP-A" />
         </transforms:biex>
         <transforms:biex transforms:length="256"  transforms:maxRange="262144"  transforms:neg="0"  transforms:width="-100"  transforms:pos="4.418539922" >
           <data-type:parameter data-type:name="GFP-H" />
         </transforms:biex>
         <transforms:biex transforms:length="256"  transforms:maxRange="262144.0000000001"  transforms:neg="0"  transforms:width="-10"  transforms:pos="4.418539922" >
           <data-type:parameter data-type:name="dTomato-A" />
         </transforms:biex>
         <transforms:biex transforms:length="256"  transforms:maxRange="262144"  transforms:neg="0"  transforms:width="-100"  transforms:pos="4.418539922" >
           <data-type:parameter data-type:name="dTomato-H" />
         </transforms:biex>
         <transforms:biex transforms:length="256"  transforms:maxRange="262144"  transforms:neg="0"  transforms:width="-100"  transforms:pos="4.418539922" >
           <data-type:parameter data-type:name="APC-A" />
         </transforms:biex>
         <transforms:biex transforms:length="256"  transforms:maxRange="262144"  transforms:neg="0"  transforms:width="-100"  transforms:pos="4.418539922" >
           <data-type:parameter data-type:name="APC-H" />
         </transforms:biex>
         <transforms:biex transforms:length="256"  transforms:maxRange="262144.0000000001"  transforms:neg="0"  transforms:width="-10"  transforms:pos="4.418539922" >
           <data-type:parameter data-type:name="Comp-GFP-A" />
         </transforms:biex>
         <transforms:biex transforms:length="256"  transforms:maxRange="262144.0000000001"  transforms:neg="0"  transforms:width="-10"  transforms:pos="4.418539922" >
           <data-type:parameter data-type:name="Comp-dTomato-A" />
         </transforms:biex>
         <transforms:biex transforms:length="256"  transforms:maxRange="262144"  transforms:neg="0"  transforms:width="-100"  transforms:pos="4.418539922" >
           <data-type:parameter data-type:name="Comp-APC-A" />
         </transforms:biex>
         <transforms:linear transforms:minRange="0"  transforms:maxRange="3103"  gain="1" >
           <data-type:parameter data-type:name="Event #" />
         </transforms:linear>
       </Transformations>
       <DerivedParameters>
         <DerivedParameter name="Event #"  type="eventNumber" >
           <Transform>
             <transforms:linear transforms:minRange="0"  transforms:maxRange="3103"  gain="1" >
               <data-type:parameter data-type:name="Event #" />
             </transforms:linear>
           </Transform>
         </DerivedParameter>
       </DerivedParameters>
       <Keywords>
         <Keyword name="CST BEADS EXPIRED"  value="False" />
         <Keyword name="P13MS"  value="0" />
         <Keyword name="P13BS"  value="0" />
         <Keyword name="P13DISPLAY"  value="LOG" />
         <Keyword name="$P13G"  value="1.0" />
         <Keyword name="$P13V"  value="582" />
         <Keyword name="$P13E"  value="0,0" />
         <Keyword name="$P13B"  value="32" />
         <Keyword name="$P13R"  value="262144" />
         <Keyword name="$P13N"  value="APC-H" />
         <Keyword name="P12MS"  value="0" />
         <Keyword name="P12BS"  value="91" />
         <Keyword name="P12DISPLAY"  value="LOG" />
         <Keyword name="$P12G"  value="1.0" />
         <Keyword name="$P12V"  value="582" />
         <Keyword name="$P12E"  value="0,0" />
         <Keyword name="$P12B"  value="32" />
         <Keyword name="$P12R"  value="262144" />
         <Keyword name="$P12N"  value="APC-A" />
         <Keyword name="P11MS"  value="0" />
         <Keyword name="P11BS"  value="0" />
         <Keyword name="P11DISPLAY"  value="LOG" />
         <Keyword name="$P11G"  value="1.0" />
         <Keyword name="$P11V"  value="200" />
         <Keyword name="$P11E"  value="0,0" />
         <Keyword name="$P11B"  value="32" />
         <Keyword name="$P11R"  value="262144" />
         <Keyword name="$P11N"  value="dTomato-H" />
         <Keyword name="P10MS"  value="0" />
         <Keyword name="P10BS"  value="43" />
         <Keyword name="P10DISPLAY"  value="LOG" />
         <Keyword name="$P10G"  value="1.0" />
         <Keyword name="$P10V"  value="200" />
         <Keyword name="$P10E"  value="0,0" />
         <Keyword name="$P10B"  value="32" />
         <Keyword name="$P10R"  value="262144" />
         <Keyword name="$P10N"  value="dTomato-A" />
         <Keyword name="P9MS"  value="0" />
         <Keyword name="P9BS"  value="0" />
         <Keyword name="P9DISPLAY"  value="LOG" />
         <Keyword name="$P9G"  value="1.0" />
         <Keyword name="$P9V"  value="220" />
         <Keyword name="$P9E"  value="0,0" />
         <Keyword name="$P9B"  value="32" />
         <Keyword name="$P9R"  value="262144" />
         <Keyword name="$P9N"  value="GFP-H" />
         <Keyword name="P8MS"  value="0" />
         <Keyword name="P8BS"  value="35" />
         <Keyword name="P8DISPLAY"  value="LOG" />
         <Keyword name="$P8G"  value="1.0" />
         <Keyword name="$P8V"  value="220" />
         <Keyword name="$P8E"  value="0,0" />
         <Keyword name="$P8B"  value="32" />
         <Keyword name="$P8R"  value="262144" />
         <Keyword name="$P8N"  value="GFP-A" />
         <Keyword name="P7MS"  value="0" />
         <Keyword name="P7BS"  value="-1" />
         <Keyword name="$P7G"  value="1.0" />
         <Keyword name="$P7V"  value="209" />
         <Keyword name="$P7E"  value="0,0" />
         <Keyword name="$P7B"  value="32" />
         <Keyword name="$P7R"  value="262144" />
         <Keyword name="$P7N"  value="SSC-W" />
         <Keyword name="P6MS"  value="0" />
         <Keyword name="P6BS"  value="0" />
         <Keyword name="P6DISPLAY"  value="LIN" />
         <Keyword name="$P6G"  value="1.0" />
         <Keyword name="$P6V"  value="209" />
         <Keyword name="$P6E"  value="0,0" />
         <Keyword name="$P6B"  value="32" />
         <Keyword name="$P6R"  value="262144" />
         <Keyword name="$P6N"  value="SSC-H" />
         <Keyword name="P5MS"  value="0" />
         <Keyword name="P5BS"  value="0" />
         <Keyword name="P5DISPLAY"  value="LIN" />
         <Keyword name="$P5G"  value="1.0" />
         <Keyword name="$P5V"  value="209" />
         <Keyword name="$P5E"  value="0,0" />
         <Keyword name="$P5B"  value="32" />
         <Keyword name="$P5R"  value="262144" />
         <Keyword name="$P5N"  value="SSC-A" />
         <Keyword name="P4MS"  value="0" />
         <Keyword name="P4BS"  value="-1" />
         <Keyword name="$P4G"  value="1.0" />
         <Keyword name="$P4V"  value="212" />
         <Keyword name="$P4E"  value="0,0" />
         <Keyword name="$P4B"  value="32" />
         <Keyword name="$P4R"  value="262144" />
         <Keyword name="$P4N"  value="FSC-W" />
         <Keyword name="P3MS"  value="0" />
         <Keyword name="P3BS"  value="0" />
         <Keyword name="P3DISPLAY"  value="LIN" />
         <Keyword name="$P3G"  value="1.0" />
         <Keyword name="$P3V"  value="212" />
         <Keyword name="$P3E"  value="0,0" />
         <Keyword name="$P3B"  value="32" />
         <Keyword name="$P3R"  value="262144" />
         <Keyword name="$P3N"  value="FSC-H" />
         <Keyword name="P2MS"  value="0" />
         <Keyword name="P2BS"  value="0" />
         <Keyword name="P2DISPLAY"  value="LIN" />
         <Keyword name="$P2G"  value="1.0" />
         <Keyword name="$P2V"  value="212" />
         <Keyword name="$P2E"  value="0,0" />
         <Keyword name="$P2B"  value="32" />
         <Keyword name="$P2R"  value="262144" />
         <Keyword name="$P2N"  value="FSC-A" />
         <Keyword name="P1MS"  value="0" />
         <Keyword name="P1BS"  value="0" />
         <Keyword name="$P1G"  value="0.01" />
         <Keyword name="$P1E"  value="0,0" />
         <Keyword name="$P1B"  value="32" />
         <Keyword name="$P1R"  value="262144" />
         <Keyword name="$P1N"  value="Time" />
         <Keyword name="THRESHOLD"  value="FSC,5000" />
         <Keyword name="APPLY COMPENSATION"  value="TRUE" />
         <Keyword name="SPILL"  value="3,GFP-A,dTomato-A,APC-A,1,0,0,0,1,0.05,0,0,1" />
         <Keyword name="$TIMESTEP"  value="0.01" />
         <Keyword name="$INST"  value=" " />
         <Keyword name="AUTOBS"  value="TRUE" />
         <Keyword name="FSC ASF"  value="0.53" />
         <Keyword name="EXPORT TIME"  value="09-JUN-2017-13:06:59" />
         <Keyword name="EXPORT USER NAME"  value="ZhangXiang" />
         <Keyword name="WINDOW EXTENSION"  value="0.00" />
         <Keyword name="SETTINGS"  value="Cytometer" />
         <Keyword name="$ETIM"  value="13:14:55" />
         <Keyword name="$BTIM"  value="13:07:00" />
         <Keyword name="$DATE"  value="09-JUN-2017" />
         <Keyword name="GUID"  value="b43d0b62-91c5-4fa7-99ef-b7649e1144c1" />
         <Keyword name="EXPERIMENT NAME"  value="Calcein" />
         <Keyword name="$SRC"  value="MCF7" />
         <Keyword name="TUBE NAME"  value="MCF7 NL St" />
         <Keyword name="CREATOR"  value="BD FACSDiva Software Version 8.0.1" />
         <Keyword name="$NEXTDATA"  value="0" />
         <Keyword name="$DATATYPE"  value="F" />
         <Keyword name="$BYTEORD"  value="4,3,2,1" />
         <Keyword name="$MODE"  value="L" />
         <Keyword name="$PAR"  value="13" />
         <Keyword name="$TOT"  value="3103               " />
         <Keyword name="$SYS"  value="Windows 7 6.1" />
         <Keyword name="$FIL"  value="829277.fcs" />
         <Keyword name="$ENDDATA"  value="163409             " />
         <Keyword name="$BEGINDATA"  value="2054" />
         <Keyword name="$ENDSTEXT"  value="0" />
         <Keyword name="$BEGINSTEXT"  value="0" />
         <Keyword name="$ENDANALYSIS"  value="0" />
         <Keyword name="$BEGINANALYSIS"  value="0" />
         <Keyword name="FJ_FCS_VERSION"  value="3" />
         <Keyword name="$P1S"  value="" />
         <Keyword name="$P2S"  value="" />
         <Keyword name="$P3S"  value="" />
         <Keyword name="$P4S"  value="" />
         <Keyword name="$P5S"  value="" />
         <Keyword name="$P6S"  value="" />
         <Keyword name="$P7S"  value="" />
         <Keyword name="$P8S"  value="" />
         <Keyword name="$P9S"  value="" />
         <Keyword name="$P10S"  value="" />
         <Keyword name="$P11S"  value="" />
         <Keyword name="$P12S"  value="" />
         <Keyword name="$P13S"  value="" />
         <Keyword name="$P14N"  value="Comp-GFP-A" />
         <Keyword name="$P14S"  value="" />
         <Keyword name="$P14R"  value="262144" />
         <Keyword name="$P15N"  value="Comp-dTomato-A" />
         <Keyword name="$P15S"  value="" />
         <Keyword name="$P15R"  value="262144" />
         <Keyword name="$P16N"  value="Comp-APC-A" />
         <Keyword name="$P16S"  value="" />
         <Keyword name="$P16R"  value="262144" />
       </Keywords>
       <SampleValidity version="1"  sampleTime="475" >
         <Time avgDeltaT="9.5"  values="8.3 6.7 6.2 6 6.7 8.4 7.1 6.6 8.3 8 8 7 7.8 9.7 7.5 10 9.2 12 9.7 11 10 9.4 8.7 9.9 9.2 11 10 6.4 8.2 8 8.5 8.7 8.6 12 8.2 11 11 11 13 8.9 9.7 9.9 12 9.8 10 14 13 15 13 7.6 " />
         <LargeDeltaTimeCheck biggestDeltaT="1"  avgDeltaT="0.9" />
         <EventRateConsistency slope="3.2"  mean="67" />
         <ParameterCheck name="FSC-A"  numChannels="4096"  numInFirstChannels="0"  numInLastChannels="51"  minChannel="1"  maxChannel="4095" >
           <Medians length="7"  values="1190 1100 976 872 738 829 307 " />
           <KineticsThresholdCheck mean="859"  stddev="289" />
           <Kinetics name="FSC-A"  range="475" >
             <Plot1D length="238"  values="78661.40625 97224.14062 67934.64062 108623.49219 70440.13281 62554.91797 67914.81250 75939.88281 79777.53125 89483.51562 89808.93750 81768.03125 72585.60938 77495.13281 74204.09375 71921.43750 72709.24219 63286.48438 46948.04297 86336.37500 81472.44531 78354.39062 62366.33203 87056.20312 53276.07812 110611.56250 74502.43750 76487.60938 49259.45312 75440.61719 59220.21484 94675.00000 70734.97656 46819.92969 63193.65625 70043.84375 70129.83594 87243.79688 62150.80469 97479.17969 48193.17969 83300.74219 67948.71875 63997.17578 68212.10938 95699.57812 78510.30469 88683.62500 85254.36719 82755.04688 58610.04297 56042.62109 34576.33594 69185.00781 95429.69531 64225.35547 48836.77734 63531.55469 74428.62500 42337.92188 80078.75781 64141.46875 73784.18750 68956.17969 68798.41406 62846.27344 60650.23438 73219.76562 57104.00000 59877.80859 33945.77734 64648.53906 37080.28516 43160.41016 73120.82812 82308.17188 84961.68750 55724.84766 60667.64844 87157.85938 74340.71094 72342.58594 54307.90234 102157.89844 53935.14062 73489.49219 83098.54688 62884.21094 61296.60547 68505.14062 86375.32031 49666.26562 66135.36719 53056.28125 87866.24219 43396.55469 69539.42188 65281.42578 57465.33203 85170.16406 57843.83984 75199.80469 47598.50000 63889.70312 68165.89844 92755.88281 49236.67188 50617.56250 42649.31250 59287.32812 109929.58594 58134.59766 66245.75000 75800.60938 74883.82812 42971.75000 74542.96875 64855.52734 63743.09375 52388.70312 53174.47266 57092.85547 67521.93750 59305.90625 72184.01562 84458.03906 93360.67969 85331.75000 77977.67969 37081.92578 62512.76953 57697.00781 54191.23828 64251.23438 48741.41016 78231.33594 72475.48438 52792.28906 61921.29297 51397.33203 52884.67578 68997.44531 45193.52734 95897.91406 56239.97656 37443.49219 73583.42188 50273.50000 68197.00781 82048.27344 37471.32031 43706.84375 42404.19531 49322.64062 51664.61328 38648.53516 62689.61328 85437.03125 91120.29688 65080.28906 44448.25000 67201.79688 58829.89453 85479.67188 52433.84375 66330.42188 93002.49219 33013.11719 51706.88672 49032.47656 55824.30078 46955.50781 30543.89844 68669.92188 54147.62109 75807.57812 73446.71094 62012.11328 50737.35547 44320.76562 60955.71875 68695.02344 28735.00977 66790.46094 60898.27734 58844.01953 65229.10547 54231.69141 65726.35938 70727.01562 57694.67969 60373.84375 54606.26953 68195.58594 70785.76562 48806.42578 45888.65625 44282.17188 47499.74609 62026.71484 87392.73438 57393.68359 64270.32812 72292.04688 43463.40234 47356.18750 37964.78125 72754.20312 25807.81836 27999.89844 51306.02344 63354.16797 48076.15234 35710.46094 41623.70703 26488.81641 41064.80859 15527.30273 21750.77539 29426.28711 33584.44141 18924.81641 29003.83594 56446.03516 93246.86719 20973.27539 31466.70508 9931.40430 17948.66016 40496.59375 59307.39062 79584.14844 32451.81055 65629.24219 58969.88672 103642.67188 99372.75781 6782.40967 " />
           </Kinetics>
           <TrendThresholdCheck slope="-122"  mean="859"  ratio="1" />
         </ParameterCheck>
         <ParameterCheck name="FSC-H"  numChannels="4096"  numInFirstChannels="0"  numInLastChannels="0"  minChannel="1"  maxChannel="4095" >
           <Medians length="7"  values="1218 1203 1216 1215 1197 1205 1186 " />
           <KineticsThresholdCheck mean="1206"  stddev="12" />
           <Kinetics name="FSC-H"  range="475" >
             <Plot1D length="238"  values="77639.71875 82606.21094 81160.75000 94570.46094 78475.46094 75920.17188 78658.80469 83179.53125 82758.90625 81290.22656 80215.85156 77106.23438 78970.71094 77058.94531 80721.98438 87026.69531 79437.05469 80702.32031 78534.61719 79131.52344 80168.02344 76897.39844 77579.11719 87524.06250 76520.96094 82143.24219 80303.31250 78216.19531 77005.78125 79355.42188 80016.40625 80180.63281 77253.17969 84357.60156 76960.48438 78060.28125 78173.39844 78318.22656 77130.17188 80422.17969 74895.84375 77197.10156 81325.17969 78848.47656 81405.68750 84574.64062 82619.19531 85810.53125 81595.54688 78222.65625 80313.80469 83593.00000 75133.10938 80923.89844 85019.85938 78253.28906 77900.29688 84548.99219 79909.98438 77537.28906 80031.60156 81201.02344 78432.25781 86341.25781 78291.75781 80309.57812 81681.92969 91848.02344 76917.29688 78711.19531 79372.39062 82699.11719 76098.62500 79455.33594 84724.25000 79593.70312 80785.07031 81186.21875 75729.41406 85466.75000 86633.28125 76244.81250 78077.82812 81540.46875 85589.33594 78484.08594 81403.40625 77386.77344 79702.50000 78194.85938 84345.66406 75524.72656 80747.35938 75906.35938 80651.53906 77636.66406 79007.33594 85006.25781 75586.04688 79009.28906 82891.17969 77736.14062 80603.57031 82068.28125 80545.86719 83270.14844 81889.48438 76346.53125 79573.75781 74407.64844 90017.76562 76983.94531 78511.52344 78890.82031 76457.14844 77036.03906 76278.63281 78686.77344 84862.57031 79881.00781 79900.86719 76796.87500 83017.84375 77237.93750 77188.94531 81800.83594 80613.48438 79637.63281 80420.10156 71029.52344 75445.21094 81060.37500 77067.29688 74967.85156 74812.56250 80599.04688 78408.11719 76807.85156 77130.54688 77336.66406 83920.20312 84455.55469 77700.64062 91116.18750 81424.51562 78740.25000 81235.46875 73743.88281 80622.98438 80229.91406 76570.10938 75883.01562 73153.68750 79332.19531 77772.43750 81045.82031 74479.51562 80750.01562 82177.32031 81828.09375 76903.27344 82880.35938 77356.33594 76920.51562 77104.25781 77460.54688 81783.35938 74934.94531 83004.53906 75081.53125 75069.59375 78371.17188 70679.09375 77484.37500 85823.50781 77367.31250 75911.50000 79235.53125 78964.33594 88093.72656 73384.92969 80159.06250 79244.01562 79397.24219 77654.96094 78938.13281 81231.67969 76378.80469 78959.24219 79773.32812 75167.47656 85000.69531 76999.89844 80919.53906 75832.68750 80798.71094 79165.07031 86432.96094 77037.99219 78195.57812 85384.07031 86005.80469 81178.85938 79773.21875 76254.97656 77311.89062 73750.89844 76748.00000 78185.43750 76422.94531 74722.20312 82350.84375 76620.10938 81239.40625 75410.68750 76279.85938 77351.93750 87746.24219 71291.62500 83080.90625 83543.17969 84428.66406 74569.78125 83793.50781 87257.53906 74377.84375 72218.70312 71867.56250 73228.32812 74466.64844 75941.24219 81570.82031 72875.24219 81148.70312 78943.53125 82280.98438 79168.57812 61174.24219 " />
           </Kinetics>
           <TrendThresholdCheck slope="-4"  mean="1206"  ratio="0.02" />
         </ParameterCheck>
         <ParameterCheck name="FSC-W"  numChannels="4096"  numInFirstChannels="0"  numInLastChannels="0"  minChannel="1"  maxChannel="4095" >
           <Medians length="7"  values="972 944 806 684 585 644 256 " />
           <KineticsThresholdCheck mean="699"  stddev="244" />
           <Kinetics name="FSC-W"  range="475" >
             <Plot1D length="238"  values="62208.68750 70645.39844 51881.31641 68838.08594 56030.38281 51706.05469 54746.25000 59711.47656 63974.53125 68083.30469 69544.00000 65840.94531 57777.89453 63731.21875 55112.53906 54747.66797 57303.10547 49354.29297 37824.83203 74371.44531 63855.73438 65780.07031 50923.52344 60758.06250 44974.58203 88002.47656 57260.35156 62343.63281 38445.81250 62107.00000 43079.53125 74756.86719 59137.05469 38300.89844 54116.35547 61037.60938 53702.44922 72695.46875 51168.26562 78896.87500 39898.19922 67923.46875 56287.70703 53287.50000 49433.71484 70421.85938 61418.64453 65476.64844 65945.28906 68253.15625 45952.08203 44884.19922 28978.25000 55108.35938 69673.68750 49768.14453 39625.92969 43111.86719 56429.76953 34532.62500 65271.92188 46959.78516 61277.00000 54615.75000 57160.00000 46156.07812 44945.82422 55276.87500 47167.60156 46699.30859 28201.81836 48301.21484 30476.80078 36142.60156 53102.92188 62296.19922 64650.29297 42952.44531 50907.81641 62455.42969 56680.08203 57967.36328 46122.37500 78018.58594 39945.50000 63210.57031 67721.78125 52819.00000 52531.92969 57021.15234 64219.36328 42161.46484 50751.07812 44594.89844 67131.64062 35452.50000 55154.14453 51698.21484 49116.00000 68547.56250 47509.00000 60019.66797 39929.14453 50396.72266 56782.91016 70645.41406 36113.53906 41948.69141 34197.00000 49878.91016 77366.21875 49064.23047 53516.00000 60275.18359 57967.00000 34828.33203 58579.46094 51573.71484 48477.00000 42372.84766 43950.42188 47840.06250 52512.33203 49032.58984 58781.91016 65844.50000 70802.28125 71021.00000 62696.53516 32173.09961 50852.43750 47860.07031 45291.00000 55581.25000 41793.00000 59002.85547 60064.13281 46565.46484 52148.42969 43438.30078 42390.13281 54724.13281 37818.50000 62537.16797 40837.92969 25383.40039 58204.08203 44159.44531 56406.39844 63878.93750 30938.11133 37247.00000 37021.42969 33483.75000 43369.50000 31645.38477 52870.89844 64410.30078 71121.62500 53563.27344 37501.63672 52785.50000 47443.80078 70704.70312 40796.00000 53857.00000 72064.50000 26035.19922 40956.41797 41486.89062 46718.75000 39562.92188 26980.77734 54515.89844 42751.16797 63414.00000 61785.94922 50779.83203 41785.19922 35857.58203 49840.89844 56605.25000 23244.53906 51838.73438 51030.88281 47508.13281 52887.50000 42951.00000 48722.25000 56045.19922 48202.80078 46016.50000 46626.19922 52663.64453 55371.87500 39578.00000 36844.62500 36749.36328 39470.58203 49506.88281 65351.35156 41285.21094 48954.10938 53942.08984 36775.08203 38272.19922 33170.16797 58391.69922 15438.09961 23817.00000 42745.08984 39035.33203 35402.08984 28719.07617 34928.00000 21845.80078 33951.10938 11416.79980 19849.40039 23862.90039 23897.62500 15122.00000 24762.66602 37671.25000 60714.33203 17826.88867 27385.57227 8851.66699 15855.40039 34990.78516 50851.75000 63067.10938 25934.83398 48021.17578 48613.50000 80516.89844 80164.00000 7266.00000 " />
           </Kinetics>
           <TrendThresholdCheck slope="-106"  mean="699"  ratio="1.1" />
         </ParameterCheck>
         <ParameterCheck name="SSC-A"  numChannels="4096"  numInFirstChannels="68"  numInLastChannels="4"  minChannel="1"  maxChannel="4095" >
           <Medians length="7"  values="633 585 599 580 583 575 476 " />
           <KineticsThresholdCheck mean="576"  stddev="48" />
           <Kinetics name="SSC-A"  range="475" >
             <Plot1D length="238"  values="51949.85547 66799.14844 42940.47656 66202.22656 48803.98047 40282.57812 50659.95312 50636.08594 39366.91797 46395.62500 43422.90625 54462.77734 45349.89062 40565.55078 41587.37500 57475.79688 49139.91406 44635.07422 29411.33398 49728.93359 44400.08984 39243.42969 38811.71875 51168.49219 40057.55859 56012.92188 39864.76172 37425.34375 28684.69336 47405.66016 41239.37500 56489.20703 40327.23047 33515.59766 42129.53906 43192.19922 46820.35938 46297.02344 34493.16797 61176.31250 27063.96875 53547.33203 46022.55078 30367.65234 38142.08984 48843.69531 53745.54297 49511.58594 46648.25781 50033.22266 31097.93164 37750.36328 38015.61719 38804.48828 50486.80859 42652.19141 44751.87500 39946.78906 47024.85938 32053.44531 41173.78516 46309.68750 49939.96094 40536.68750 49838.48047 36154.20312 35770.26562 35020.26172 31206.45312 35656.73828 25367.69336 39935.03516 19864.47266 42025.46094 55249.23438 49033.77344 52742.62891 32168.50391 32657.84180 64632.51172 59330.44141 34693.07422 28951.51953 44074.62500 36449.41016 44227.49219 43751.32031 37062.55078 36564.11328 45313.81641 45806.15234 36022.57031 61277.58594 32699.04102 48752.41016 38371.32031 48370.34766 41629.72656 49037.55078 43836.77344 35277.93359 42930.59766 53498.37109 53319.93750 39140.00391 72090.07812 37314.50000 27283.95703 43660.67188 47151.93750 63122.13281 31798.77344 47399.12500 38500.98438 39009.02734 28944.02344 37806.33984 47597.74219 47650.25000 36956.91797 37876.00781 34262.80859 52272.45312 36437.84375 31215.88086 51338.63281 48923.08984 50476.63281 45681.73438 26437.04492 35531.19922 31512.85352 50771.04688 30730.05273 38694.05469 49564.62891 50087.26172 41002.75391 39681.91797 36597.87500 67775.07031 63092.35156 43521.38281 72553.57031 45978.23828 36264.99609 49976.68750 33981.57422 46022.65234 35263.96875 38171.16406 23082.05469 28892.80273 35443.80859 29192.60742 41889.90234 35357.86719 50498.69141 54506.59766 37601.28906 35083.32812 41483.61328 36938.25000 42789.98047 30067.03125 49132.48438 50682.07812 25293.59570 32336.02930 33024.07031 45526.46484 29007.62109 37114.66797 45027.38672 62535.76953 46478.48047 43873.37500 45410.57812 37391.83984 42004.50391 39931.19922 46999.32031 24507.01172 37694.93750 39552.52344 34642.75391 39403.81641 37998.81250 38991.91797 44396.84766 47371.03125 41158.49609 33024.18750 39559.66016 62338.65625 35765.32422 33423.35156 37445.31250 33651.04297 38572.22266 43091.86328 49043.53125 58473.26953 35006.78516 41247.87891 31021.66797 27983.20898 59430.45703 25423.03320 21869.82227 45169.10938 31639.14062 23352.68164 24287.61719 32157.41797 33217.11719 34839.62891 36114.72656 17587.30859 29994.65234 40905.14062 34486.61719 22069.86719 35824.42188 70258.17969 50929.32812 35544.15234 21660.86523 18396.19922 48768.31250 29820.07422 42185.78906 16572.41211 51522.08594 49910.13281 60114.09375 54715.21094 11.21000 " />
           </Kinetics>
           <TrendThresholdCheck slope="-18"  mean="576"  ratio="0.2" />
         </ParameterCheck>
         <ParameterCheck name="SSC-H"  numChannels="4096"  numInFirstChannels="25"  numInLastChannels="1"  minChannel="1"  maxChannel="4095" >
           <Medians length="7"  values="1256 1259 1268 1250 1247 1249 1218 " />
           <KineticsThresholdCheck mean="1250"  stddev="16" />
           <Kinetics name="SSC-H"  range="475" >
             <Plot1D length="238"  values="78321.61719 88038.45312 80593.72656 98133.24219 83873.54688 74862.64062 77844.39062 87658.86719 81817.21094 90523.70312 85442.50000 69304.19531 76911.60938 81906.31250 82841.55469 91604.49219 77012.78125 85104.61719 81008.06250 87674.27344 80600.53125 77164.29688 81846.52344 84407.09375 79830.34375 90649.68750 83047.89844 79337.25000 77272.46094 83525.88281 81653.10156 86019.32031 76505.92969 69018.58594 86278.32812 77540.75781 82418.13281 84392.75000 78193.55469 87842.82812 77629.02344 82066.96094 86530.89844 78655.27344 86462.86719 95695.50000 92082.87500 90784.75000 86640.14062 84494.19531 75927.03906 86602.71875 71773.46875 85773.00781 92757.59375 86562.03906 75395.60156 84202.08594 84204.83594 78955.12500 81718.20312 84929.23438 85015.54688 95924.32031 84260.54688 80241.17969 84112.07812 91985.16406 76426.26562 80435.87500 74016.58594 87756.89062 76141.28906 78042.82031 84748.28125 91096.03125 85171.40625 86077.14844 79974.25000 95788.92969 90672.59375 84057.46094 79594.87500 87778.63281 90061.74219 80744.55469 92306.90625 82540.07812 76383.63281 77532.24219 94748.69531 78701.75000 94040.34375 79034.70312 87795.81250 79769.51562 83003.75781 83987.60156 77947.41406 81612.17188 86180.21094 79852.78906 81322.36719 84279.11719 85821.77344 98893.22656 84408.59375 77203.35938 80084.73438 73277.96875 98236.03125 78197.73438 77619.46875 81447.27344 79326.12500 77175.47656 79119.15625 83830.07031 89574.60938 81651.64062 81891.87500 78629.86719 88354.03906 79736.68750 81234.60156 82360.68750 87189.92188 85074.20312 91340.64062 63829.94531 78367.21094 74024.39844 75879.75000 80225.89844 78151.42188 89202.76562 82542.23438 85342.78125 81616.82812 79140.07812 89780.44531 88394.96875 78383.05469 104030.21094 87154.85938 81867.10156 80971.49219 77168.46875 81630.75781 83331.52344 77954.14844 75569.81250 77045.51562 83377.07031 78771.64844 84428.83594 77426.41406 85994.92188 82183.49219 77091.37500 78153.45312 85565.68750 79182.16406 82838.27344 79528.31250 83555.23438 81948.22656 75406.41406 88660.42969 76353.17188 78382.64844 81689.28906 73119.42188 83942.48438 82009.87500 79357.11719 83507.32031 87250.40625 80343.23438 83655.30469 68138.19531 83458.05469 78027.74219 81851.23438 81649.58594 79276.64844 85069.77344 81355.07812 83758.81250 85988.23438 74218.07031 85481.77344 84467.04688 83996.41406 90218.42188 77740.87500 80670.04688 74730.92969 81114.82812 78635.42188 90659.45312 87981.55469 82023.50781 83888.69531 76794.47656 80840.08594 80162.60938 79036.48438 69516.94531 79322.40625 77167.30469 89892.13281 80381.00781 81716.95312 75909.25781 77921.32031 80413.55469 90473.12500 72410.60156 78652.57031 71814.66406 76973.49219 77398.40625 75936.25000 106795.78906 76768.71094 64921.82422 72446.53906 62261.87500 86638.10938 81295.79688 84875.80469 71548.35156 90664.11719 79555.10156 90494.22656 87753.35938 14693.17090 " />
           </Kinetics>
           <TrendThresholdCheck slope="-5.5"  mean="1250"  ratio="0.03" />
         </ParameterCheck>
         <ParameterCheck name="SSC-W"  numChannels="4096"  numInFirstChannels="4"  numInLastChannels="0"  minChannel="1"  maxChannel="4095" >
           <Medians length="7"  values="498 466 451 465 458 457 400 " />
           <KineticsThresholdCheck mean="456"  stddev="29" />
           <Kinetics name="SSC-W"  range="475" >
             <Plot1D length="238"  values="36326.18750 47687.80078 30818.78906 43896.08203 36955.00000 33232.72266 35024.00000 35536.00000 30564.11719 31764.69531 31423.78906 35734.27734 33967.36719 28020.60938 30841.46094 38144.55469 39130.63281 31488.95898 23327.72266 32938.10938 33877.60156 31541.85742 29782.38086 33895.06250 32280.58398 37925.21094 29533.15039 28492.89453 22629.12500 31982.00000 26161.88281 37134.19922 28675.94531 28025.40039 28028.64258 29096.05469 33073.44922 35441.06641 27024.53320 38175.87500 21259.53320 42769.86719 34732.87500 24401.90039 27291.80859 30937.28516 35073.21484 34729.85156 34116.42969 36794.38281 21563.08398 27625.80078 30688.25000 28380.83984 33788.93750 26558.42773 34473.07031 25599.59961 33434.07812 25933.12500 32663.00000 33850.35547 39120.76562 27351.25000 38072.66797 26264.69141 25456.26172 24939.37500 25603.59961 27740.84570 19575.63672 26156.07227 16463.19922 33195.13281 42356.15234 32846.19922 39278.58984 24013.77734 26077.27344 42840.00000 40302.08203 24351.00000 23326.75000 30288.91602 23684.83398 36234.57031 29332.44531 28755.63086 29339.14258 31247.61523 29753.54492 29646.26758 38379.07812 26313.30078 34437.07031 30909.92773 35195.85547 29069.64258 40545.33203 34843.31250 26680.55469 32823.44531 44551.42969 40345.83203 29556.72656 45840.75000 28181.84570 22171.76953 35061.80078 38106.91016 37707.10938 26208.53906 37518.39844 27833.72656 30242.50000 24118.11133 27561.61523 36893.71484 35453.38281 27999.30859 25957.76953 27373.56250 40038.55469 28763.17578 23268.81836 36695.35547 34056.27734 38635.00000 30613.86719 19828.69922 27483.43750 23018.64258 41959.00000 24245.00000 31151.28516 36917.71484 39391.06641 27445.19922 31361.00000 29497.09961 45076.00000 47031.86719 35788.75000 42085.83203 33709.64453 28036.19922 38519.41797 28247.88867 37428.00000 26277.18750 31300.77734 17949.00000 23395.71484 23846.41602 24028.16602 31236.76953 28054.59961 37243.89844 36546.37500 28523.27344 28957.27344 32011.78516 29475.80078 33010.69922 23146.00000 32964.19922 38157.83203 21490.40039 22430.41602 26848.66602 37693.75000 23399.46094 32453.22266 33698.19922 42876.50000 37440.66797 33257.55078 33356.50000 29339.06641 29017.25000 27004.50000 36617.25000 19380.23047 27920.33398 30748.29492 26843.59961 29242.42773 26387.92383 28289.91602 33590.00000 32520.80078 30937.83398 25055.00000 29041.92773 44007.87500 29646.00000 25110.12500 29789.72656 25806.91602 29853.23438 30786.88281 31508.15820 39407.00000 25070.81836 35121.08203 24003.80078 20965.50000 48961.30078 15590.90039 17739.00000 37366.91016 18808.00000 16883.54492 16788.30859 27094.00000 25839.80078 26149.77734 21929.59961 14883.79980 24145.69922 29269.62500 20206.80078 18193.77734 23559.91602 34555.66797 42657.10938 25483.85742 18990.33398 16027.40039 31159.50000 24042.75000 31120.44531 14366.16699 32125.52148 40681.30078 43719.89844 39524.19922 50.00000 " />
           </Kinetics>
           <TrendThresholdCheck slope="-11"  mean="456"  ratio="0.2" />
         </ParameterCheck>
         <ParameterCheck name="GFP-A"  numChannels="4096"  numInFirstChannels="0"  numInLastChannels="0"  minChannel="1"  maxChannel="4094" >
           <Medians length="7"  values="968 968 968 972 966 965 961 " />
           <KineticsThresholdCheck mean="967"  stddev="3.4" />
           <Kinetics name="GFP-A"  range="475" >
             <Plot1D length="238"  values="106.57544 97.58600 65.19500 123.41726 49.28769 77.22444 81.26267 74.06052 65.85875 62.33478 71.57632 67.22066 61.98471 82.92181 83.82537 225.51883 112.17375 67.11250 35.87937 166.45374 65.84400 88.10666 59.26550 84.56665 61.40916 105.42368 61.29443 79.51118 80.83000 109.44499 86.21375 84.62286 56.08470 33.11375 84.59692 89.19411 67.63263 59.90467 58.91571 96.16999 40.57385 70.93615 85.49100 47.52778 66.70104 79.90285 99.34692 85.84500 75.85714 68.75768 52.86399 77.21133 45.51428 77.43159 92.43333 55.55833 281.52075 62.99384 112.44418 66.08000 75.97385 71.53750 88.97937 83.18999 97.44833 72.03364 68.13094 49.19125 70.94749 73.96455 86.73000 88.86308 54.63400 74.80357 73.29614 116.29555 71.59823 43.95500 56.64000 91.26847 77.48666 55.19182 32.08125 77.07545 66.99182 51.33000 46.74111 73.68789 70.45583 94.00668 68.33273 57.46600 350.29907 54.57500 60.95154 68.35571 189.60071 68.39462 73.65166 68.10812 97.64500 61.60294 70.25539 95.77667 59.94399 108.46166 45.91273 52.88545 79.51384 81.83299 115.77110 72.02917 107.12714 66.96500 47.20000 71.31625 56.83666 89.08999 88.55901 79.05999 69.18884 82.95399 87.87529 74.61764 43.33222 69.02999 55.25176 70.68938 86.30857 65.06857 57.27539 52.38357 75.08733 81.18399 69.66917 61.36000 83.26867 57.86214 69.57786 86.99222 76.78429 137.54868 50.57142 71.38999 61.52857 48.38000 56.69900 44.18444 116.70200 49.08800 58.88198 24.61143 122.98818 76.00272 53.49333 68.17182 39.86714 64.76889 94.31571 81.28889 72.98299 89.33584 60.41600 66.01444 43.98182 159.29999 102.11916 29.82778 67.40749 82.66555 78.98624 52.46083 35.99000 76.40500 59.19666 51.43727 65.70737 43.17727 49.01214 49.45272 55.85333 78.04857 48.23249 52.17286 73.30749 60.04385 87.81922 85.59916 85.48444 39.82500 68.14500 59.64364 75.91333 65.67153 118.29501 114.75499 86.65625 60.12636 60.82364 55.04352 78.32249 78.01110 75.15125 68.97099 79.51889 81.48556 71.24249 55.00111 113.57499 35.16400 47.43600 75.52000 75.15125 40.66083 131.99144 49.63374 81.61667 41.89000 102.36500 67.32555 44.84000 16.29875 21.66143 64.95900 96.95667 38.94000 45.23333 16.22500 66.27666 86.43500 96.17000 62.28714 31.86000 104.68285 73.59473 78.73550 73.80899 0.00000 " />
           </Kinetics>
           <TrendThresholdCheck slope="-1"  mean="967"  ratio="0.007" />
         </ParameterCheck>
         <ParameterCheck name="GFP-H"  numChannels="4096"  numInFirstChannels="0"  numInLastChannels="0"  minChannel="1"  maxChannel="4094" >
           <Medians length="7"  values="964 962 962 966 962 961 958 " />
           <KineticsThresholdCheck mean="962"  stddev="2.5" />
           <Kinetics name="GFP-H"  range="475" >
             <Plot1D length="238"  values="62.18750 83.00000 52.47368 80.08334 42.38462 68.72222 66.25000 50.08696 59.05882 48.69565 53.26316 53.83333 50.10526 62.17391 71.61539 165.44444 82.73684 46.62500 35.05556 104.33334 55.46667 65.14286 48.66667 58.06250 56.58333 83.52631 51.95000 66.36842 68.75000 60.33333 58.58823 59.00000 49.50000 27.30000 57.50000 62.50000 45.65000 55.20000 48.53333 66.37500 37.66667 56.00000 51.37500 46.70000 59.42857 59.57143 72.35714 65.05000 64.14286 59.61538 38.75000 62.06667 46.25000 67.56000 57.68750 43.00000 204.21428 43.33333 85.46154 48.62500 65.46154 50.07143 77.23529 55.75000 80.00000 53.61538 57.30435 46.87500 50.80000 60.23077 73.45454 58.92857 48.80000 62.86666 54.00000 76.20000 62.94118 41.77778 45.63636 68.00000 62.75000 49.90909 35.37500 51.91667 45.50000 44.28571 38.66667 68.47369 60.50000 75.00000 49.54546 56.13334 105.23077 57.30000 45.35714 66.21429 147.85715 49.07143 73.33334 58.06250 70.33334 54.77778 60.57143 79.38889 50.90909 82.75000 43.07692 49.92308 63.40000 64.00000 77.77778 61.46154 61.60000 53.00000 44.00000 54.55556 46.23077 60.00000 58.52381 67.92308 57.80769 69.56250 69.22222 63.88235 36.81818 57.64286 44.94444 61.00000 64.26667 51.50000 47.43750 52.64286 69.50000 64.58334 58.71429 55.42857 72.40000 44.66667 57.00000 67.10000 46.93333 127.06667 43.50000 45.83333 48.78571 42.60000 45.41667 47.88889 106.40000 43.43750 46.55556 24.00000 90.57143 59.75000 54.16667 53.07692 34.10000 52.70000 63.62500 64.00000 64.18182 63.21429 57.40000 51.90000 37.14286 91.40000 85.16666 34.40000 55.08333 77.55556 68.75000 38.92308 31.00000 59.10000 44.50000 53.33333 56.75000 35.83333 47.86666 34.91667 44.10000 61.25000 43.00000 49.66667 62.64706 54.00000 69.14286 70.07692 55.58333 34.80000 47.60000 53.83333 59.00000 57.92857 61.87500 81.20000 71.62500 54.45454 49.91667 52.52941 57.94118 48.78947 62.11111 57.36364 58.41667 68.20000 50.16667 46.90000 48.50000 33.00000 49.45454 43.33333 41.00000 33.84615 88.80000 41.00000 72.44444 48.00000 69.40000 57.30000 23.62500 16.40000 28.88889 43.25000 62.33333 23.77778 41.00000 19.66667 49.80000 53.00000 87.75000 43.55556 38.83333 45.69565 66.70000 65.30000 60.00000 6.00000 " />
           </Kinetics>
           <TrendThresholdCheck slope="-0.7"  mean="962"  ratio="0.005" />
         </ParameterCheck>
         <ParameterCheck name="dTomato-A"  numChannels="4096"  numInFirstChannels="0"  numInLastChannels="0"  minChannel="1"  maxChannel="4094" >
           <Medians length="7"  values="1015 1001 1004 1009 1000 989 969 " />
           <KineticsThresholdCheck mean="998"  stddev="15" />
           <Kinetics name="dTomato-A"  range="475" >
             <Plot1D length="238"  values="3189.96021 267.75000 611.05798 2256.08228 1764.69995 271.84506 670.58990 1121.76001 893.70001 282.48001 2514.88135 860.06805 1448.70361 2083.25244 3415.60815 218.90399 243.84500 284.82300 119.45770 1169.91003 920.33295 304.28998 739.71948 2720.29492 162.75000 1723.84595 165.50470 1758.85498 207.06000 1623.72009 3112.42505 976.85992 967.59595 164.52000 930.45746 776.08130 294.95120 392.06998 247.53748 460.94998 221.51768 1064.29504 152.25000 1155.57751 148.78499 246.32999 274.15500 997.53503 772.11749 319.92548 304.18500 441.04495 127.62000 1673.53198 1235.76929 150.77998 1180.72498 264.53702 1331.08508 106.78500 2470.42407 1267.60828 356.44501 176.47876 4106.44482 193.16771 399.20999 1930.44592 1738.94019 1613.91992 146.50999 2251.80005 183.53999 170.21454 1096.54370 1409.70361 1102.12195 317.83499 202.04102 1025.77502 216.30000 239.55751 123.63750 1554.78748 3012.17017 1661.09998 194.19749 183.19734 195.20305 302.77802 1023.29193 1053.90002 232.67999 320.24997 351.13910 223.49249 641.11505 527.76819 395.84998 1779.55310 1383.06006 1980.81702 156.72462 1566.32861 607.83551 2018.86365 126.06299 1042.14600 355.63501 1585.29016 371.30624 690.18933 410.44501 217.35001 187.81876 107.17875 228.28908 368.14911 306.11368 610.08228 842.18396 1516.37061 237.88057 248.66475 105.58800 395.28000 739.77747 196.47601 1001.36401 164.11501 1197.58154 716.57251 202.77000 2146.34717 1015.90356 2631.62451 1345.17603 1067.69250 2551.72510 655.82996 177.18750 180.71307 478.21198 202.86002 1909.93115 125.78999 802.69006 86.66000 2137.59009 172.32921 907.20007 110.88000 138.08455 173.03999 1258.39648 162.87923 90.43999 1145.73389 466.87500 869.08508 133.50272 1597.87378 125.24400 254.83501 667.54797 170.18999 493.81503 70.63875 952.78900 1874.17126 416.52002 633.83728 35.12250 266.76999 1793.08496 227.80801 370.08997 102.43799 764.55743 48.03750 592.10999 398.70001 120.38728 200.60249 297.10800 550.71002 1515.72766 138.32001 877.81915 111.69900 213.64874 968.99731 1338.89014 175.05000 1127.38489 93.87000 281.79001 1094.99719 2826.36890 831.30920 2183.73755 555.42371 134.58376 297.53180 195.64999 161.34299 41.07600 708.21002 6842.05225 65.52000 321.61499 190.73248 2284.82104 193.17375 3299.48999 51.97500 347.13004 148.30200 1648.39502 206.56999 276.25500 42.03000 93.87000 2231.19019 425.25000 52.65000 78.62400 55.91250 88.32600 148.86900 499.11749 167.89500 1114.84790 176.20105 221.61176 1127.63696 2373.96606 0.00000 " />
           </Kinetics>
           <TrendThresholdCheck slope="-5.9"  mean="998"  ratio="0.04" />
         </ParameterCheck>
         <ParameterCheck name="dTomato-H"  numChannels="4096"  numInFirstChannels="0"  numInLastChannels="0"  minChannel="1"  maxChannel="4094" >
           <Medians length="7"  values="1002 986 993 996 986 985 970 " />
           <KineticsThresholdCheck mean="988"  stddev="10" />
           <Kinetics name="dTomato-H"  range="475" >
             <Plot1D length="238"  values="1990.06250 229.10001 414.68420 1733.91663 844.76923 227.72223 502.56250 788.52173 613.00000 204.08696 1300.94739 631.77777 983.94739 1339.00000 1932.92310 160.83333 187.94737 172.00000 86.05556 615.00000 675.40002 223.00000 457.61905 1112.37500 141.83333 992.26318 123.35000 1273.68420 172.18750 910.83331 1780.29407 721.33331 627.00000 107.30000 629.85712 548.44446 163.35001 303.20001 169.86667 321.00000 165.86667 804.40002 104.08334 777.40002 113.76190 161.00000 186.42857 737.00000 511.50000 210.30769 251.08333 315.26666 100.75000 925.03998 738.00000 99.57143 702.85712 144.06667 967.00000 72.87500 1857.92310 846.42859 253.94118 130.25000 2751.16675 160.23077 224.60869 881.62500 1188.59998 839.92310 99.00000 1469.28577 103.80000 107.20000 650.07690 914.90002 768.52942 188.00000 154.81818 820.64288 184.50000 138.45454 112.75000 1157.58337 1756.16663 1173.57141 139.11111 160.52632 158.14285 183.46153 809.27271 780.26666 172.53847 166.50000 206.50000 158.07143 513.00000 314.71429 338.66666 1101.31250 1106.00000 1052.72217 123.78571 1180.66663 493.45456 1439.66663 90.00000 690.38464 247.33333 1039.09094 218.55556 579.92310 251.80000 141.36363 158.00000 95.22222 148.00000 236.28572 236.66667 523.15387 620.53845 1155.68750 187.44444 213.52942 88.63636 299.00000 508.38889 159.18750 792.86664 98.30000 777.62500 529.42859 160.06250 1402.91663 653.64288 1483.14282 1102.80005 696.73334 2027.21423 476.89999 126.40000 137.93333 348.75000 133.41667 1156.50000 72.40000 510.50000 83.88889 1646.40002 125.37500 556.83331 90.62500 103.14286 115.50000 925.08331 140.46153 82.40000 623.20001 294.75000 647.18182 123.00000 1229.64282 124.20000 197.39999 400.85715 85.20000 390.41666 60.80000 715.58331 1277.44446 300.00000 578.23077 43.77778 204.20000 1345.66663 173.50000 284.04999 77.16666 523.46667 53.75000 296.39999 300.87500 94.46154 128.26666 225.52942 418.00000 1075.57141 90.23077 639.66669 98.00000 139.70000 753.16669 974.00000 150.71428 518.50000 81.80000 186.12500 907.72729 1654.75000 520.82355 1619.35291 343.26315 113.22222 233.54546 137.75000 122.90000 39.00000 393.00000 1199.40002 58.66667 202.72728 89.50000 926.36365 102.53846 1846.40002 45.30000 208.33333 117.00000 1086.00000 160.39999 127.25000 40.40000 66.44444 927.16669 223.00000 46.88889 57.28571 43.50000 82.40000 89.21429 421.50000 119.11111 722.50000 95.78261 163.60001 856.45001 1811.50000 28.00000 " />
           </Kinetics>
           <TrendThresholdCheck slope="-3.8"  mean="988"  ratio="0.03" />
         </ParameterCheck>
         <ParameterCheck name="APC-A"  numChannels="4096"  numInFirstChannels="0"  numInLastChannels="76"  minChannel="1"  maxChannel="4094" >
           <Medians length="7"  values="3324 3295 3249 3274 3240 3210 2994 " />
           <KineticsThresholdCheck mean="3227"  stddev="109" />
           <Kinetics name="APC-A"  range="475" >
             <Plot1D length="238"  values="86544.73438 63857.05078 51888.97266 109274.89844 44591.94141 53370.02734 63140.90234 62124.48438 76716.11719 53721.77734 74820.03125 58057.27344 66234.27344 83751.10938 89649.50000 45438.25781 45212.07812 37439.77344 23067.08398 77420.21875 68511.04688 47249.23047 41690.93359 64473.72656 44373.18359 82691.54688 39042.95312 69503.72656 43109.76172 71574.55469 81437.00781 77670.80469 42070.26172 28079.31445 72310.23438 75140.72656 38272.29688 60701.76953 45707.08984 85302.86719 37853.02734 61165.45703 47959.92578 32038.41602 37793.85156 56938.47266 81064.62500 70731.73438 72495.39844 70866.15625 50874.35156 53348.69141 64819.80078 77878.61719 63693.30469 42039.73828 43361.26953 51910.17969 75994.03125 29687.23438 87958.33594 57233.40625 67329.15625 73068.10156 83111.07031 46435.87891 50872.53906 48411.19922 55901.97656 48989.01953 52278.38281 46985.34766 17582.38672 28568.15430 49083.13281 86572.24219 59786.69922 55886.38672 38804.53516 59218.48047 52850.45703 36743.94922 32739.03711 69978.72656 59213.40234 67057.94531 44563.62500 44794.92578 57155.52734 61308.26953 50608.94922 52297.80078 67932.59375 50466.58203 38837.00391 55164.88281 48020.89844 49422.34766 97236.02344 70380.42188 85227.61719 59564.75391 47402.54297 65414.87500 55642.44141 84640.89844 23856.96680 33493.75781 39355.22266 62608.88672 77122.35938 62244.00000 64390.47266 54080.30469 38747.09766 28239.27344 40078.14844 63224.00391 35613.95703 53750.41406 45466.17188 58799.26953 51122.97266 64032.29297 32079.08789 80414.80469 54095.40625 43278.74219 59537.17188 31868.30859 44756.97266 43801.01953 38943.13281 67856.92188 38653.22656 67979.54688 70701.27344 50841.25391 72242.89844 83452.43750 28760.05469 47803.24219 39413.12109 48732.20312 78684.63281 28289.99414 66200.42969 28974.28516 85769.20312 32354.95703 46872.49219 22438.09961 24281.90625 31089.86523 45375.48047 45292.96484 26396.65625 61738.88672 67341.89062 87320.31250 32385.09180 79846.88281 40967.63672 46117.78906 36936.53906 52415.74219 94526.35156 9326.04492 50817.85547 65657.69531 49736.50391 35569.00781 12052.22266 56474.36328 60736.40625 39644.94922 44931.59375 31179.91992 45115.09766 21232.02148 42539.26172 49790.76953 26926.41406 30550.97266 61398.51172 35923.00781 87834.86719 30080.35156 54147.32812 26780.69727 48411.96484 49489.64453 78848.51562 48324.37891 55795.33203 31891.25586 51803.10156 50045.00000 51376.30078 55245.67969 90304.82031 44189.56641 45290.89062 61467.23438 27076.46680 39767.53906 29751.62695 43553.75391 38851.36328 14150.80762 42109.54688 29912.23242 39395.19531 31051.65625 56330.18750 13250.70117 49467.71875 27756.19727 36081.75781 48893.88281 27610.42383 4350.49121 21325.65039 63901.36328 88088.72656 7800.52441 19501.12695 5819.79395 30425.51758 36603.06641 61393.64844 41259.57812 27936.47266 44782.92578 50744.75000 88035.64062 95917.07812 0.00000 " />
           </Kinetics>
           <TrendThresholdCheck slope="-42"  mean="3227"  ratio="0.09" />
         </ParameterCheck>
         <ParameterCheck name="APC-H"  numChannels="4096"  numInFirstChannels="0"  numInLastChannels="0"  minChannel="1"  maxChannel="4094" >
           <Medians length="7"  values="3179 3151 3124 3147 3112 3077 2886 " />
           <KineticsThresholdCheck mean="3097"  stddev="98" />
           <Kinetics name="APC-H"  range="475" >
             <Plot1D length="238"  values="60474.43750 47512.00000 38018.26172 67915.33594 27484.84570 38744.27734 44830.06250 41303.04297 50366.41016 35415.52344 56086.84375 41401.66797 48100.78906 62806.73828 73972.53906 35147.39062 31962.21094 26310.58398 18075.38867 41537.10938 48974.80078 36983.64453 28135.09570 47149.87500 35043.75000 52773.47266 29207.09961 48360.42188 31530.00000 41804.41797 57468.70703 46571.53516 30428.05469 17474.00000 39927.50000 46146.16797 25639.00000 45116.53516 32751.59961 48408.43750 28534.19922 48760.86719 28665.08398 24401.40039 27702.38086 32529.50000 50966.21484 52924.94922 50171.07031 48679.69141 31045.91602 34145.66797 42400.12500 52282.28125 36362.62500 23452.42773 30445.35742 29114.13281 52280.23047 23347.87500 67793.00000 34234.57031 51873.82422 42562.75000 73106.33594 34904.76953 35004.30469 32621.50000 36917.19922 39550.84766 32812.63672 39976.14453 13375.40039 21833.86719 27586.46094 62143.19922 43403.94141 39714.77734 28913.00000 40340.07031 38637.33203 24031.18164 26023.37500 51114.41797 41383.83203 52623.71484 28604.00000 34912.42188 39026.07031 45294.07812 31705.90820 40408.26562 40367.92188 33584.19922 23896.42773 40866.42969 34031.50000 31244.28516 79589.33594 57805.00000 64192.00000 41186.33203 35302.21484 51280.44531 40841.08984 56219.58203 14504.15430 26245.92383 30208.86719 42064.27344 35269.77734 49983.76953 50113.19922 33576.00000 28567.12500 22428.11133 25686.84570 50001.64453 23365.57227 42306.84766 33491.92188 49684.43750 37714.33203 49637.64844 21132.27344 53082.92969 32840.55469 33511.31250 39961.66797 23037.80078 33056.93750 31567.14258 31173.68750 49190.50000 27391.64258 52372.71484 53197.06641 33409.80078 51997.14453 64118.69922 21078.40039 35125.80078 29191.25000 28741.50000 50893.64453 18611.80078 46630.50000 23481.22266 67099.89844 23820.31250 33676.77734 14503.75000 16563.14258 21581.41602 34515.41797 28689.38477 20569.40039 39196.00000 47043.75000 64166.54688 26744.27344 60385.57031 33248.39844 31854.40039 26762.78516 31679.90039 66202.66406 6659.00000 34200.66797 50145.77734 38246.62500 28593.53906 7876.00000 41490.50000 46403.33203 30662.58398 32895.60156 21056.66602 34523.26562 15659.58301 21424.09961 38391.75000 20870.30859 21718.33398 47450.58984 26222.19922 65883.50000 18236.76953 41404.75000 18840.59961 32202.40039 36899.58203 60834.50000 36969.64453 27130.25000 25951.59961 34573.25000 37413.00000 40020.00000 40075.58984 61997.11719 23487.42188 36420.66797 42622.81641 22250.33398 27869.50000 19455.83398 30888.69922 29633.00000 10995.16699 30247.45508 14706.16699 23644.54492 17369.38477 50389.60156 10639.09961 34822.77734 19859.00000 28552.80078 35258.10156 18748.25000 3008.30005 16995.44531 33236.83203 42724.66797 6332.11133 13173.57129 3787.50000 20818.80078 20475.00000 48945.50000 26858.66602 16387.50000 23001.86914 38777.25000 64699.50000 73736.20312 56.00000 " />
           </Kinetics>
           <TrendThresholdCheck slope="-37"  mean="3097"  ratio="0.08" />
         </ParameterCheck>
         <ParameterCheck name="Comp-APC-A" >
         </ParameterCheck>
       </SampleValidity>
       <SampleNode name="MCF7 NL St"  annotation=""  owningGroup=""  expanded="1"  sortPriority="10"  count="3103"  sampleID="3" >
         <Graph smoothing="0"  backColor="#ffffff"  foreColor="#000000"  heatMapStatParameter="Comp-GFP-A"  type="Pseudocolor"  fast="1" >
           <Axis dimension="x"  name="FSC-A"  label=""  auto="auto" />
           <Axis dimension="y"  name="SSC-A"  label=""  auto="auto" />
           <GraphSettings level="5%"  smoothingHighResolution="1"  contourHighResolution="1"  histogramSmoothingCount="0"  graphResolution="256"  showOutliers="0"  drawLargeDots="1"  dotsToDraw="8000"  tint="le.chartfill.tinted.40"  lineWeight="le.lineweight.normal"  lineStyle="le.linestyle.solid" />
           <GraphEnvironment showGrid="0"  showAxes="tnlTNL"  showGates="1"  showFreqOnPlots="1"  showGateNameOnPlots="1"  showMedians="0"  showUncomped="1"  addEventParam="1"  lastYAxisName="" >
             <TextTraits font="SansSerif"  size="11"  name="Labels"  style="plain"  color="#000000"  background="#00ffffff"  just="left" />
             <TextTraits font="SansSerif"  size="11"  name="LayoutGates"  style="plain"  color="#000000"  background="#00ffffff"  just="left" />
             <TextTraits font="SansSerif"  size="9"  name="Numbers"  style="plain"  color="#000000"  background="#00ffffff"  just="left" />
             <TextTraits font="SansSerif"  size="9"  name="Legend"  style="plain"  color="#000000"  background="#00ffffff"  just="left" />
             <WindowPosition x="823"  y="23"  width="390"  height="582"  displayed="0"  panelState="---" />
           </GraphEnvironment>
         </Graph>
         <Subpopulations>
           <Population name="Cells"  annotation=""  owningGroup="All Samples"  expanded="1"  sortPriority="10"  count="1716" >
             <Graph smoothing="0"  backColor="#ffffff"  foreColor="#000000"  heatMapStatParameter="GFP-A"  type="Pseudocolor"  fast="1" >
               <Axis dimension="x"  name="FSC-A"  label=""  auto="auto" />
               <Axis dimension="y"  name="FSC-W"  label=""  auto="auto" />
               <GraphSettings level="5%"  smoothingHighResolution="1"  contourHighResolution="1"  histogramSmoothingCount="0"  graphResolution="256"  showOutliers="0"  drawLargeDots="1"  dotsToDraw="8000"  tint="le.chartfill.tinted.40"  lineWeight="le.lineweight.normal"  lineStyle="le.linestyle.solid" />
               <GraphEnvironment showGrid="0"  showAxes="tnlTNL"  showGates="1"  showFreqOnPlots="1"  showGateNameOnPlots="1"  showMedians="0"  showUncomped="1"  addEventParam="1"  lastYAxisName="" >
                 <TextTraits font="SansSerif"  size="11"  name="Labels"  style="plain"  color="#000000"  background="#00ffffff"  just="left" />
                 <TextTraits font="SansSerif"  size="11"  name="LayoutGates"  style="plain"  color="#000000"  background="#00ffffff"  just="left" />
                 <TextTraits font="SansSerif"  size="9"  name="Numbers"  style="plain"  color="#000000"  background="#00ffffff"  just="left" />
                 <TextTraits font="SansSerif"  size="9"  name="Legend"  style="plain"  color="#000000"  background="#00ffffff"  just="left" />
                 <WindowPosition x="1281"  y="23"  width="662"  height="819"  displayed="1"  panelState="---" />
               </GraphEnvironment>
               <WindowPosition x="1281"  y="23"  width="662"  height="819" />
             </Graph>
             <Gate gating:id="ID310122605" >
               <gating:EllipsoidGate eventsInside="1"  annoOffsetX="0"  annoOffsetY="0"  tint="#000000"  isTinted="0"  lineWeight="Normal"  userDefined="1"  gating:distance="340.6625735356997" >
                 <gating:dimension>
                   <data-type:fcs-dimension data-type:name="FSC-A" />
                 </gating:dimension>
                 <gating:dimension>
                   <data-type:fcs-dimension data-type:name="SSC-A" />
                 </gating:dimension>
                 <gating:foci>
                   <gating:vertex>
                     <gating:coordinate data-type:value="48.8659739553" />
                     <gating:coordinate data-type:value="40.7291999021" />
                   </gating:vertex>
                   <gating:vertex>
                     <gating:coordinate data-type:value="275.1340260447" />
                     <gating:coordinate data-type:value="227.2708000979" />
                   </gating:vertex>
                 </gating:foci>
                 <gating:edge>
                   <gating:vertex>
                     <gating:coordinate data-type:value="31" />
                     <gating:coordinate data-type:value="26" />
                   </gating:vertex>
                   <gating:vertex>
                     <gating:coordinate data-type:value="293" />
                     <gating:coordinate data-type:value="242" />
                   </gating:vertex>
                   <gating:vertex>
                     <gating:coordinate data-type:value="217" />
                     <gating:coordinate data-type:value="68" />
                   </gating:vertex>
                   <gating:vertex>
                     <gating:coordinate data-type:value="108" />
                     <gating:coordinate data-type:value="200" />
                   </gating:vertex>
                 </gating:edge>
               </gating:EllipsoidGate>
             </Gate>
             <Subpopulations>
               <Population name="Single Cells FSC"  annotation=""  owningGroup="All Samples"  expanded="1"  sortPriority="10"  count="1537" >
                 <Graph smoothing="0"  backColor="#ffffff"  foreColor="#000000"  heatMapStatParameter="GFP-A"  type="Pseudocolor"  fast="1" >
                   <Axis dimension="x"  name="SSC-W"  label=""  auto="auto" />
                   <Axis dimension="y"  name="SSC-H"  label=""  auto="auto" />
                   <GraphSettings level="5%"  smoothingHighResolution="1"  contourHighResolution="1"  histogramSmoothingCount="0"  graphResolution="256"  showOutliers="0"  drawLargeDots="1"  dotsToDraw="8000"  tint="le.chartfill.tinted.40"  lineWeight="le.lineweight.normal"  lineStyle="le.linestyle.solid" />
                   <GraphEnvironment showGrid="0"  showAxes="tnlTNL"  showGates="1"  showFreqOnPlots="1"  showGateNameOnPlots="1"  showMedians="0"  showUncomped="1"  addEventParam="1"  lastYAxisName="" >
                     <TextTraits font="SansSerif"  size="11"  name="Labels"  style="plain"  color="#000000"  background="#00ffffff"  just="left" />
                     <TextTraits font="SansSerif"  size="11"  name="LayoutGates"  style="plain"  color="#000000"  background="#00ffffff"  just="left" />
                     <TextTraits font="SansSerif"  size="9"  name="Numbers"  style="plain"  color="#000000"  background="#00ffffff"  just="left" />
                     <TextTraits font="SansSerif"  size="9"  name="Legend"  style="plain"  color="#000000"  background="#00ffffff"  just="left" />
                     <WindowPosition x="620"  y="23"  width="662"  height="819"  displayed="1"  panelState="---" />
                   </GraphEnvironment>
                   <WindowPosition x="620"  y="23"  width="662"  height="819" />
                 </Graph>
                 <Gate gating:id="ID868754950"  gating:parent_id="ID310122605" >
                   <gating:PolygonGate eventsInside="1"  annoOffsetX="-143"  annoOffsetY="-112"  tint="#000000"  isTinted="0"  lineWeight="Normal"  userDefined="1"  quadId="-1"  gateResolution="256" >
                     <gating:dimension>
                       <data-type:fcs-dimension data-type:name="FSC-A" />
                     </gating:dimension>
                     <gating:dimension>
                       <data-type:fcs-dimension data-type:name="FSC-W" />
                     </gating:dimension>
                     <gating:vertex>
                       <gating:coordinate data-type:value="16944.6692015209" />
                       <gating:coordinate data-type:value="1598.4390243902" />
                     </gating:vertex>
                     <gating:vertex>
                       <gating:coordinate data-type:value="254170.0380228137" />
                       <gating:coordinate data-type:value="196075.1869918699" />
                     </gating:vertex>
                     <gating:vertex>
                       <gating:coordinate data-type:value="250681.4296577947" />
                       <gating:coordinate data-type:value="250954.9268292683" />
                     </gating:vertex>
                     <gating:vertex>
                       <gating:coordinate data-type:value="29403.9847908745" />
                       <gating:coordinate data-type:value="195542.3739837398" />
                     </gating:vertex>
                     <gating:vertex>
                       <gating:coordinate data-type:value="-498.3726235741" />
                       <gating:coordinate data-type:value="8525.0081300813" />
                     </gating:vertex>
                   </gating:PolygonGate>
                 </Gate>
                 <Subpopulations>
                   <Population name="Q1: Comp-GFP-A- , Comp-dTomato-A+"  annotation=""  owningGroup="All Samples"  expanded="1"  sortPriority="10"  count="1368" >
                     <Graph smoothing="0"  backColor="#ffffff"  foreColor="#000000"  heatMapStatParameter="GFP-A"  type="Pseudocolor"  fast="1" >
                       <Axis dimension="x"  name="Comp-GFP-A"  label=""  auto="auto" />
                       <Axis dimension="y"  name="Comp-dTomato-A"  label=""  auto="auto" />
                       <GraphSettings level="5%"  smoothingHighResolution="1"  contourHighResolution="1"  histogramSmoothingCount="0"  graphResolution="256"  showOutliers="0"  drawLargeDots="1"  dotsToDraw="8000"  tint="le.chartfill.tinted.40"  lineWeight="le.lineweight.normal"  lineStyle="le.linestyle.solid" />
                       <GraphEnvironment showGrid="0"  showAxes="tnlTNL"  showGates="1"  showFreqOnPlots="1"  showGateNameOnPlots="1"  showMedians="0"  showUncomped="1"  addEventParam="1"  lastYAxisName="" >
                         <TextTraits font="SansSerif"  size="11"  name="Labels"  style="plain"  color="#000000"  background="#00ffffff"  just="left" />
                         <TextTraits font="SansSerif"  size="11"  name="LayoutGates"  style="plain"  color="#000000"  background="#00ffffff"  just="left" />
                         <TextTraits font="SansSerif"  size="9"  name="Numbers"  style="plain"  color="#000000"  background="#00ffffff"  just="left" />
                         <TextTraits font="SansSerif"  size="9"  name="Legend"  style="plain"  color="#000000"  background="#00ffffff"  just="left" />
                         <WindowPosition x="1149"  y="81"  width="662"  height="819"  displayed="1"  panelState="---" />
                       </GraphEnvironment>
                     </Graph>
                     <Gate gating:id="ID194378776"  gating:parent_id="ID868754950" >
                       <gating:RectangleGate eventsInside="1"  annoOffsetX="0"  annoOffsetY="0"  tint="#000000"  isTinted="0"  lineWeight="Normal"  userDefined="1"  percentX="0"  percentY="0" >
                         <gating:dimension gating:max="277.3621234867262" >
                           <data-type:fcs-dimension data-type:name="Comp-GFP-A" />
                         </gating:dimension>
                         <gating:dimension gating:min="46.31368626652997" >
                           <data-type:fcs-dimension data-type:name="Comp-dTomato-A" />
                         </gating:dimension>
                       </gating:RectangleGate>
                     </Gate>
                   </Population>
                   <Population name="Q2: Comp-GFP-A+ , Comp-dTomato-A+"  annotation=""  owningGroup="All Samples"  expanded="1"  sortPriority="10"  count="8" >
                     <Graph smoothing="0"  backColor="#ffffff"  foreColor="#000000"  heatMapStatParameter="GFP-A"  type="Pseudocolor"  fast="1" >
                       <Axis dimension="x"  name="Comp-GFP-A"  label=""  auto="auto" />
                       <Axis dimension="y"  name="Comp-dTomato-A"  label=""  auto="auto" />
                       <GraphSettings level="5%"  smoothingHighResolution="1"  contourHighResolution="1"  histogramSmoothingCount="0"  graphResolution="256"  showOutliers="0"  drawLargeDots="1"  dotsToDraw="8000"  tint="le.chartfill.tinted.40"  lineWeight="le.lineweight.normal"  lineStyle="le.linestyle.solid" />
                       <GraphEnvironment showGrid="0"  showAxes="tnlTNL"  showGates="1"  showFreqOnPlots="1"  showGateNameOnPlots="1"  showMedians="0"  showUncomped="1"  addEventParam="1"  lastYAxisName="" >
                         <TextTraits font="SansSerif"  size="11"  name="Labels"  style="plain"  color="#000000"  background="#00ffffff"  just="left" />
                         <TextTraits font="SansSerif"  size="11"  name="LayoutGates"  style="plain"  color="#000000"  background="#00ffffff"  just="left" />
                         <TextTraits font="SansSerif"  size="9"  name="Numbers"  style="plain"  color="#000000"  background="#00ffffff"  just="left" />
                         <TextTraits font="SansSerif"  size="9"  name="Legend"  style="plain"  color="#000000"  background="#00ffffff"  just="left" />
                         <WindowPosition x="1149"  y="81"  width="662"  height="819"  displayed="1"  panelState="---" />
                       </GraphEnvironment>
                     </Graph>
                     <Gate gating:id="ID1476304710"  gating:parent_id="ID868754950" >
                       <gating:RectangleGate eventsInside="1"  annoOffsetX="0"  annoOffsetY="0"  tint="#000000"  isTinted="0"  lineWeight="Normal"  userDefined="1"  percentX="0"  percentY="0" >
                         <gating:dimension gating:min="277.3621234867262" >
                           <data-type:fcs-dimension data-type:name="Comp-GFP-A" />
                         </gating:dimension>
                         <gating:dimension gating:min="46.31368626652997" >
                           <data-type:fcs-dimension data-type:name="Comp-dTomato-A" />
                         </gating:dimension>
                       </gating:RectangleGate>
                     </Gate>
                   </Population>
                   <Population name="Q3: Comp-GFP-A+ , Comp-dTomato-A-"  annotation=""  owningGroup="All Samples"  expanded="1"  sortPriority="10"  count="0" >
                     <Graph smoothing="0"  backColor="#ffffff"  foreColor="#000000"  heatMapStatParameter="GFP-A"  type="Pseudocolor"  fast="1" >
                       <Axis dimension="x"  name="Comp-GFP-A"  label=""  auto="auto" />
                       <Axis dimension="y"  name="Comp-dTomato-A"  label=""  auto="auto" />
                       <GraphSettings level="5%"  smoothingHighResolution="1"  contourHighResolution="1"  histogramSmoothingCount="0"  graphResolution="256"  showOutliers="0"  drawLargeDots="1"  dotsToDraw="8000"  tint="le.chartfill.tinted.40"  lineWeight="le.lineweight.normal"  lineStyle="le.linestyle.solid" />
                       <GraphEnvironment showGrid="0"  showAxes="tnlTNL"  showGates="1"  showFreqOnPlots="1"  showGateNameOnPlots="1"  showMedians="0"  showUncomped="1"  addEventParam="1"  lastYAxisName="" >
                         <TextTraits font="SansSerif"  size="11"  name="Labels"  style="plain"  color="#000000"  background="#00ffffff"  just="left" />
                         <TextTraits font="SansSerif"  size="11"  name="LayoutGates"  style="plain"  color="#000000"  background="#00ffffff"  just="left" />
                         <TextTraits font="SansSerif"  size="9"  name="Numbers"  style="plain"  color="#000000"  background="#00ffffff"  just="left" />
                         <TextTraits font="SansSerif"  size="9"  name="Legend"  style="plain"  color="#000000"  background="#00ffffff"  just="left" />
                         <WindowPosition x="1149"  y="81"  width="662"  height="819"  displayed="1"  panelState="---" />
                       </GraphEnvironment>
                     </Graph>
                     <Gate gating:id="ID2018057038"  gating:parent_id="ID868754950" >
                       <gating:RectangleGate eventsInside="1"  annoOffsetX="0"  annoOffsetY="0"  tint="#000000"  isTinted="0"  lineWeight="Normal"  userDefined="1"  percentX="0"  percentY="0" >
                         <gating:dimension gating:min="277.3621234867262" >
                           <data-type:fcs-dimension data-type:name="Comp-GFP-A" />
                         </gating:dimension>
                         <gating:dimension gating:max="46.31368626652997" >
                           <data-type:fcs-dimension data-type:name="Comp-dTomato-A" />
                         </gating:dimension>
                       </gating:RectangleGate>
                     </Gate>
                   </Population>
                   <Population name="Q4: Comp-GFP-A- , Comp-dTomato-A-"  annotation=""  owningGroup="All Samples"  expanded="1"  sortPriority="10"  count="161" >
                     <Graph smoothing="0"  backColor="#ffffff"  foreColor="#000000"  heatMapStatParameter="GFP-A"  type="Pseudocolor"  fast="1" >
                       <Axis dimension="x"  name="Comp-GFP-A"  label=""  auto="auto" />
                       <Axis dimension="y"  name="Comp-dTomato-A"  label=""  auto="auto" />
                       <GraphSettings level="5%"  smoothingHighResolution="1"  contourHighResolution="1"  histogramSmoothingCount="0"  graphResolution="256"  showOutliers="0"  drawLargeDots="1"  dotsToDraw="8000"  tint="le.chartfill.tinted.40"  lineWeight="le.lineweight.normal"  lineStyle="le.linestyle.solid" />
                       <GraphEnvironment showGrid="0"  showAxes="tnlTNL"  showGates="1"  showFreqOnPlots="1"  showGateNameOnPlots="1"  showMedians="0"  showUncomped="1"  addEventParam="1"  lastYAxisName="" >
                         <TextTraits font="SansSerif"  size="11"  name="Labels"  style="plain"  color="#000000"  background="#00ffffff"  just="left" />
                         <TextTraits font="SansSerif"  size="11"  name="LayoutGates"  style="plain"  color="#000000"  background="#00ffffff"  just="left" />
                         <TextTraits font="SansSerif"  size="9"  name="Numbers"  style="plain"  color="#000000"  background="#00ffffff"  just="left" />
                         <TextTraits font="SansSerif"  size="9"  name="Legend"  style="plain"  color="#000000"  background="#00ffffff"  just="left" />
                         <WindowPosition x="1149"  y="81"  width="662"  height="819"  displayed="1"  panelState="---" />
                       </GraphEnvironment>
                     </Graph>
                     <Gate gating:id="ID401048089"  gating:parent_id="ID868754950" >
                       <gating:RectangleGate eventsInside="1"  annoOffsetX="0"  annoOffsetY="0"  tint="#000000"  isTinted="0"  lineWeight="Normal"  userDefined="1"  percentX="0"  percentY="0" >
                         <gating:dimension gating:max="277.3621234867262" >
                           <data-type:fcs-dimension data-type:name="Comp-GFP-A" />
                         </gating:dimension>
                         <gating:dimension gating:max="46.31368626652997" >
                           <data-type:fcs-dimension data-type:name="Comp-dTomato-A" />
                         </gating:dimension>
                       </gating:RectangleGate>
                     </Gate>
                   </Population>
                 </Subpopulations>
               </Population>
             </Subpopulations>
           </Population>
         </Subpopulations>
       </SampleNode>
     </Sample>
     <Sample>
       <DataSet uri="file:/Users/sederstr/Documents/Cytometry%20and%20Cell%20Sorting%20Core/Flow%20Core%20Data%20Analysis/CCSC%20Data%20Analysis/MuscarellaAaron/Calcein/MCF7_OB%20GFP_003.fcs"  sampleID="5" />
       <transforms:spilloverMatrix prefix="Comp-"  name="Acquisition-defined-copy"  editable="1"  color="#00ccff"  version="FlowJo-10.5.3"  status="FINALIZED"  transforms:id="f61723af-9faa-4d1e-abae-f3dcf988da47"  suffix="" >
         <data-type:parameters>
           <data-type:parameter data-type:name="GFP-A" />
           <data-type:parameter data-type:name="dTomato-A" />
           <data-type:parameter data-type:name="APC-A" />
         </data-type:parameters>
         <transforms:spillover data-type:parameter="GFP-A" >
           <transforms:coefficient data-type:parameter="GFP-A"  transforms:value="1" />
           <transforms:coefficient data-type:parameter="dTomato-A"  transforms:value="0.001" />
           <transforms:coefficient data-type:parameter="APC-A"  transforms:value="0" />
         </transforms:spillover>
         <transforms:spillover data-type:parameter="dTomato-A" >
           <transforms:coefficient data-type:parameter="GFP-A"  transforms:value="0" />
           <transforms:coefficient data-type:parameter="dTomato-A"  transforms:value="1" />
           <transforms:coefficient data-type:parameter="APC-A"  transforms:value="0" />
         </transforms:spillover>
         <transforms:spillover data-type:parameter="APC-A" >
           <transforms:coefficient data-type:parameter="GFP-A"  transforms:value="0" />
           <transforms:coefficient data-type:parameter="dTomato-A"  transforms:value="0" />
           <transforms:coefficient data-type:parameter="APC-A"  transforms:value="1" />
         </transforms:spillover>
       </transforms:spilloverMatrix>
       <Transformations>
         <transforms:linear transforms:minRange="0.45403962"  transforms:maxRange="319"  gain="0.0100451243" >
           <data-type:parameter data-type:name="Time" />
         </transforms:linear>
         <transforms:linear transforms:minRange="0"  transforms:maxRange="262144"  gain="1" >
           <data-type:parameter data-type:name="FSC-A" />
         </transforms:linear>
         <transforms:linear transforms:minRange="0"  transforms:maxRange="262144"  gain="1" >
           <data-type:parameter data-type:name="FSC-H" />
         </transforms:linear>
         <transforms:linear transforms:minRange="0"  transforms:maxRange="262144"  gain="1" >
           <data-type:parameter data-type:name="FSC-W" />
         </transforms:linear>
         <transforms:linear transforms:minRange="0"  transforms:maxRange="262144"  gain="1" >
           <data-type:parameter data-type:name="SSC-A" />
         </transforms:linear>
         <transforms:linear transforms:minRange="0"  transforms:maxRange="262144"  gain="1" >
           <data-type:parameter data-type:name="SSC-H" />
         </transforms:linear>
         <transforms:linear transforms:minRange="0"  transforms:maxRange="262144"  gain="1" >
           <data-type:parameter data-type:name="SSC-W" />
         </transforms:linear>
         <transforms:biex transforms:length="256"  transforms:maxRange="262144.0000000001"  transforms:neg="0"  transforms:width="-10"  transforms:pos="4.418539922" >
           <data-type:parameter data-type:name="GFP-A" />
         </transforms:biex>
         <transforms:biex transforms:length="256"  transforms:maxRange="262144"  transforms:neg="0"  transforms:width="-100"  transforms:pos="4.418539922" >
           <data-type:parameter data-type:name="GFP-H" />
         </transforms:biex>
         <transforms:biex transforms:length="256"  transforms:maxRange="262144.0000000001"  transforms:neg="0"  transforms:width="-10"  transforms:pos="4.418539922" >
           <data-type:parameter data-type:name="dTomato-A" />
         </transforms:biex>
         <transforms:biex transforms:length="256"  transforms:maxRange="262144"  transforms:neg="0"  transforms:width="-100"  transforms:pos="4.418539922" >
           <data-type:parameter data-type:name="dTomato-H" />
         </transforms:biex>
         <transforms:biex transforms:length="256"  transforms:maxRange="262144"  transforms:neg="0"  transforms:width="-100"  transforms:pos="4.418539922" >
           <data-type:parameter data-type:name="APC-A" />
         </transforms:biex>
         <transforms:biex transforms:length="256"  transforms:maxRange="262144"  transforms:neg="0"  transforms:width="-100"  transforms:pos="4.418539922" >
           <data-type:parameter data-type:name="APC-H" />
         </transforms:biex>
         <transforms:linear transforms:minRange="0"  transforms:maxRange="4459"  gain="1" >
           <data-type:parameter data-type:name="Event #" />
         </transforms:linear>
         <transforms:biex transforms:length="256"  transforms:maxRange="262144.0000000001"  transforms:neg="0"  transforms:width="-10"  transforms:pos="4.418539922" >
           <data-type:parameter data-type:name="Comp-GFP-A" />
         </transforms:biex>
         <transforms:biex transforms:length="256"  transforms:maxRange="262144.0000000001"  transforms:neg="0"  transforms:width="-10"  transforms:pos="4.418539922" >
           <data-type:parameter data-type:name="Comp-dTomato-A" />
         </transforms:biex>
         <transforms:biex transforms:length="256"  transforms:maxRange="262144"  transforms:neg="0"  transforms:width="-100"  transforms:pos="4.418539922" >
           <data-type:parameter data-type:name="Comp-APC-A" />
         </transforms:biex>
       </Transformations>
       <DerivedParameters>
         <DerivedParameter name="Event #"  type="eventNumber" >
           <Transform>
             <transforms:linear transforms:minRange="0"  transforms:maxRange="4459"  gain="1" >
               <data-type:parameter data-type:name="Event #" />
             </transforms:linear>
           </Transform>
         </DerivedParameter>
       </DerivedParameters>
       <Keywords>
         <Keyword name="CST BEADS EXPIRED"  value="False" />
         <Keyword name="P13MS"  value="0" />
         <Keyword name="P13BS"  value="0" />
         <Keyword name="P13DISPLAY"  value="LOG" />
         <Keyword name="$P13G"  value="1.0" />
         <Keyword name="$P13V"  value="582" />
         <Keyword name="$P13E"  value="0,0" />
         <Keyword name="$P13B"  value="32" />
         <Keyword name="$P13R"  value="262144" />
         <Keyword name="$P13N"  value="APC-H" />
         <Keyword name="P12MS"  value="0" />
         <Keyword name="P12BS"  value="131" />
         <Keyword name="P12DISPLAY"  value="LOG" />
         <Keyword name="$P12G"  value="1.0" />
         <Keyword name="$P12V"  value="582" />
         <Keyword name="$P12E"  value="0,0" />
         <Keyword name="$P12B"  value="32" />
         <Keyword name="$P12R"  value="262144" />
         <Keyword name="$P12N"  value="APC-A" />
         <Keyword name="P11MS"  value="0" />
         <Keyword name="P11BS"  value="0" />
         <Keyword name="P11DISPLAY"  value="LOG" />
         <Keyword name="$P11G"  value="1.0" />
         <Keyword name="$P11V"  value="200" />
         <Keyword name="$P11E"  value="0,0" />
         <Keyword name="$P11B"  value="32" />
         <Keyword name="$P11R"  value="262144" />
         <Keyword name="$P11N"  value="dTomato-H" />
         <Keyword name="P10MS"  value="0" />
         <Keyword name="P10BS"  value="39" />
         <Keyword name="P10DISPLAY"  value="LOG" />
         <Keyword name="$P10G"  value="1.0" />
         <Keyword name="$P10V"  value="200" />
         <Keyword name="$P10E"  value="0,0" />
         <Keyword name="$P10B"  value="32" />
         <Keyword name="$P10R"  value="262144" />
         <Keyword name="$P10N"  value="dTomato-A" />
         <Keyword name="P9MS"  value="0" />
         <Keyword name="P9BS"  value="0" />
         <Keyword name="P9DISPLAY"  value="LOG" />
         <Keyword name="$P9G"  value="1.0" />
         <Keyword name="$P9V"  value="220" />
         <Keyword name="$P9E"  value="0,0" />
         <Keyword name="$P9B"  value="32" />
         <Keyword name="$P9R"  value="262144" />
         <Keyword name="$P9N"  value="GFP-H" />
         <Keyword name="P8MS"  value="0" />
         <Keyword name="P8BS"  value="56" />
         <Keyword name="P8DISPLAY"  value="LOG" />
         <Keyword name="$P8G"  value="1.0" />
         <Keyword name="$P8V"  value="220" />
         <Keyword name="$P8E"  value="0,0" />
         <Keyword name="$P8B"  value="32" />
         <Keyword name="$P8R"  value="262144" />
         <Keyword name="$P8N"  value="GFP-A" />
         <Keyword name="P7MS"  value="0" />
         <Keyword name="P7BS"  value="-1" />
         <Keyword name="$P7G"  value="1.0" />
         <Keyword name="$P7V"  value="209" />
         <Keyword name="$P7E"  value="0,0" />
         <Keyword name="$P7B"  value="32" />
         <Keyword name="$P7R"  value="262144" />
         <Keyword name="$P7N"  value="SSC-W" />
         <Keyword name="P6MS"  value="0" />
         <Keyword name="P6BS"  value="0" />
         <Keyword name="P6DISPLAY"  value="LIN" />
         <Keyword name="$P6G"  value="1.0" />
         <Keyword name="$P6V"  value="209" />
         <Keyword name="$P6E"  value="0,0" />
         <Keyword name="$P6B"  value="32" />
         <Keyword name="$P6R"  value="262144" />
         <Keyword name="$P6N"  value="SSC-H" />
         <Keyword name="P5MS"  value="0" />
         <Keyword name="P5BS"  value="0" />
         <Keyword name="P5DISPLAY"  value="LIN" />
         <Keyword name="$P5G"  value="1.0" />
         <Keyword name="$P5V"  value="209" />
         <Keyword name="$P5E"  value="0,0" />
         <Keyword name="$P5B"  value="32" />
         <Keyword name="$P5R"  value="262144" />
         <Keyword name="$P5N"  value="SSC-A" />
         <Keyword name="P4MS"  value="0" />
         <Keyword name="P4BS"  value="-1" />
         <Keyword name="$P4G"  value="1.0" />
         <Keyword name="$P4V"  value="212" />
         <Keyword name="$P4E"  value="0,0" />
         <Keyword name="$P4B"  value="32" />
         <Keyword name="$P4R"  value="262144" />
         <Keyword name="$P4N"  value="FSC-W" />
         <Keyword name="P3MS"  value="0" />
         <Keyword name="P3BS"  value="0" />
         <Keyword name="P3DISPLAY"  value="LIN" />
         <Keyword name="$P3G"  value="1.0" />
         <Keyword name="$P3V"  value="212" />
         <Keyword name="$P3E"  value="0,0" />
         <Keyword name="$P3B"  value="32" />
         <Keyword name="$P3R"  value="262144" />
         <Keyword name="$P3N"  value="FSC-H" />
         <Keyword name="P2MS"  value="0" />
         <Keyword name="P2BS"  value="0" />
         <Keyword name="P2DISPLAY"  value="LIN" />
         <Keyword name="$P2G"  value="1.0" />
         <Keyword name="$P2V"  value="212" />
         <Keyword name="$P2E"  value="0,0" />
         <Keyword name="$P2B"  value="32" />
         <Keyword name="$P2R"  value="262144" />
         <Keyword name="$P2N"  value="FSC-A" />
         <Keyword name="P1MS"  value="0" />
         <Keyword name="P1BS"  value="0" />
         <Keyword name="$P1G"  value="0.01" />
         <Keyword name="$P1E"  value="0,0" />
         <Keyword name="$P1B"  value="32" />
         <Keyword name="$P1R"  value="262144" />
         <Keyword name="$P1N"  value="Time" />
         <Keyword name="THRESHOLD"  value="FSC,5000" />
         <Keyword name="APPLY COMPENSATION"  value="TRUE" />
         <Keyword name="SPILL"  value="3,GFP-A,dTomato-A,APC-A,1,0,0,0,1,0,0,0,1" />
         <Keyword name="$TIMESTEP"  value="0.01" />
         <Keyword name="$INST"  value=" " />
         <Keyword name="AUTOBS"  value="TRUE" />
         <Keyword name="FSC ASF"  value="0.53" />
         <Keyword name="EXPORT TIME"  value="09-JUN-2017-13:20:59" />
         <Keyword name="EXPORT USER NAME"  value="ZhangXiang" />
         <Keyword name="WINDOW EXTENSION"  value="0.00" />
         <Keyword name="SETTINGS"  value="Cytometer" />
         <Keyword name="$ETIM"  value="13:26:18" />
         <Keyword name="$BTIM"  value="13:20:59" />
         <Keyword name="$DATE"  value="09-JUN-2017" />
         <Keyword name="GUID"  value="53c8af76-fdab-479f-8307-034cca39a0ab" />
         <Keyword name="EXPERIMENT NAME"  value="Calcein" />
         <Keyword name="$SRC"  value="MCF7" />
         <Keyword name="TUBE NAME"  value="OB GFP" />
         <Keyword name="CREATOR"  value="BD FACSDiva Software Version 8.0.1" />
         <Keyword name="$NEXTDATA"  value="0" />
         <Keyword name="$DATATYPE"  value="F" />
         <Keyword name="$BYTEORD"  value="4,3,2,1" />
         <Keyword name="$MODE"  value="L" />
         <Keyword name="$PAR"  value="13" />
         <Keyword name="$TOT"  value="4459               " />
         <Keyword name="$SYS"  value="Windows 7 6.1" />
         <Keyword name="$FIL"  value="829279.fcs" />
         <Keyword name="$ENDDATA"  value="233915             " />
         <Keyword name="$BEGINDATA"  value="2048" />
         <Keyword name="$ENDSTEXT"  value="0" />
         <Keyword name="$BEGINSTEXT"  value="0" />
         <Keyword name="$ENDANALYSIS"  value="0" />
         <Keyword name="$BEGINANALYSIS"  value="0" />
         <Keyword name="FJ_FCS_VERSION"  value="3" />
         <Keyword name="$P1S"  value="" />
         <Keyword name="$P2S"  value="" />
         <Keyword name="$P3S"  value="" />
         <Keyword name="$P4S"  value="" />
         <Keyword name="$P5S"  value="" />
         <Keyword name="$P6S"  value="" />
         <Keyword name="$P7S"  value="" />
         <Keyword name="$P8S"  value="" />
         <Keyword name="$P9S"  value="" />
         <Keyword name="$P10S"  value="" />
         <Keyword name="$P11S"  value="" />
         <Keyword name="$P12S"  value="" />
         <Keyword name="$P13S"  value="" />
         <Keyword name="$P15N"  value="Comp-GFP-A" />
         <Keyword name="$P15S"  value="" />
         <Keyword name="$P15R"  value="262144" />
         <Keyword name="$P16N"  value="Comp-dTomato-A" />
         <Keyword name="$P16S"  value="" />
         <Keyword name="$P16R"  value="262144" />
         <Keyword name="$P17N"  value="Comp-APC-A" />
         <Keyword name="$P17S"  value="" />
         <Keyword name="$P17R"  value="262144" />
       </Keywords>
       <SampleNode name="OB GFP"  annotation=""  owningGroup=""  expanded="1"  sortPriority="10"  count="4459"  sampleID="5" >
         <Graph smoothing="0"  backColor="#ffffff"  foreColor="#000000"  heatMapStatParameter="GFP-A"  type="Pseudocolor"  fast="1" >
           <Axis dimension="x"  name="FSC-A"  label=""  auto="auto" />
           <Axis dimension="y"  name="SSC-A"  label=""  auto="auto" />
           <GraphSettings level="5%"  smoothingHighResolution="1"  contourHighResolution="1"  histogramSmoothingCount="0"  graphResolution="256"  showOutliers="0"  drawLargeDots="1"  dotsToDraw="8000"  tint="le.chartfill.tinted.40"  lineWeight="le.lineweight.normal"  lineStyle="le.linestyle.solid" />
           <GraphEnvironment showGrid="0"  showAxes="tnlTNL"  showGates="1"  showFreqOnPlots="1"  showGateNameOnPlots="1"  showMedians="0"  showUncomped="1"  addEventParam="1"  lastYAxisName="" >
             <TextTraits font="SansSerif"  size="11"  name="Labels"  style="plain"  color="#000000"  background="#00ffffff"  just="left" />
             <TextTraits font="SansSerif"  size="11"  name="LayoutGates"  style="plain"  color="#000000"  background="#00ffffff"  just="left" />
             <TextTraits font="SansSerif"  size="9"  name="Numbers"  style="plain"  color="#000000"  background="#00ffffff"  just="left" />
             <TextTraits font="SansSerif"  size="9"  name="Legend"  style="plain"  color="#000000"  background="#00ffffff"  just="left" />
             <WindowPosition x="823"  y="23"  width="390"  height="582"  displayed="1"  panelState="---" />
           </GraphEnvironment>
         </Graph>
         <Subpopulations>
           <Population name="Cells"  annotation=""  owningGroup="All Samples"  expanded="1"  sortPriority="10"  count="1540" >
             <Graph smoothing="0"  backColor="#ffffff"  foreColor="#000000"  heatMapStatParameter="GFP-A"  type="Pseudocolor"  fast="1" >
               <Axis dimension="x"  name="FSC-A"  label=""  auto="auto" />
               <Axis dimension="y"  name="FSC-W"  label=""  auto="auto" />
               <GraphSettings level="5%"  smoothingHighResolution="1"  contourHighResolution="1"  histogramSmoothingCount="0"  graphResolution="256"  showOutliers="0"  drawLargeDots="1"  dotsToDraw="8000"  tint="le.chartfill.tinted.40"  lineWeight="le.lineweight.normal"  lineStyle="le.linestyle.solid" />
               <GraphEnvironment showGrid="0"  showAxes="tnlTNL"  showGates="1"  showFreqOnPlots="1"  showGateNameOnPlots="1"  showMedians="0"  showUncomped="1"  addEventParam="1"  lastYAxisName="" >
                 <TextTraits font="SansSerif"  size="11"  name="Labels"  style="plain"  color="#000000"  background="#00ffffff"  just="left" />
                 <TextTraits font="SansSerif"  size="11"  name="LayoutGates"  style="plain"  color="#000000"  background="#00ffffff"  just="left" />
                 <TextTraits font="SansSerif"  size="9"  name="Numbers"  style="plain"  color="#000000"  background="#00ffffff"  just="left" />
                 <TextTraits font="SansSerif"  size="9"  name="Legend"  style="plain"  color="#000000"  background="#00ffffff"  just="left" />
                 <WindowPosition x="1281"  y="23"  width="662"  height="819"  displayed="1"  panelState="---" />
               </GraphEnvironment>
             </Graph>
             <Gate gating:id="ID777355276" >
               <gating:EllipsoidGate eventsInside="1"  annoOffsetX="0"  annoOffsetY="0"  tint="#000000"  isTinted="0"  lineWeight="Normal"  userDefined="1"  gating:distance="340.6625735356997" >
                 <gating:dimension>
                   <data-type:fcs-dimension data-type:name="FSC-A" />
                 </gating:dimension>
                 <gating:dimension>
                   <data-type:fcs-dimension data-type:name="SSC-A" />
                 </gating:dimension>
                 <gating:foci>
                   <gating:vertex>
                     <gating:coordinate data-type:value="48.8659739553" />
                     <gating:coordinate data-type:value="40.7291999021" />
                   </gating:vertex>
                   <gating:vertex>
                     <gating:coordinate data-type:value="275.1340260447" />
                     <gating:coordinate data-type:value="227.2708000979" />
                   </gating:vertex>
                 </gating:foci>
                 <gating:edge>
                   <gating:vertex>
                     <gating:coordinate data-type:value="31" />
                     <gating:coordinate data-type:value="26" />
                   </gating:vertex>
                   <gating:vertex>
                     <gating:coordinate data-type:value="293" />
                     <gating:coordinate data-type:value="242" />
                   </gating:vertex>
                   <gating:vertex>
                     <gating:coordinate data-type:value="217" />
                     <gating:coordinate data-type:value="68" />
                   </gating:vertex>
                   <gating:vertex>
                     <gating:coordinate data-type:value="108" />
                     <gating:coordinate data-type:value="200" />
                   </gating:vertex>
                 </gating:edge>
               </gating:EllipsoidGate>
             </Gate>
             <Subpopulations>
               <Population name="Single Cells FSC"  annotation=""  owningGroup="All Samples"  expanded="1"  sortPriority="10"  count="1020" >
                 <Graph smoothing="0"  backColor="#ffffff"  foreColor="#000000"  heatMapStatParameter="GFP-A"  type="Pseudocolor"  fast="1" >
                   <Axis dimension="x"  name="Comp-GFP-A"  label=""  auto="auto" />
                   <Axis dimension="y"  name="Comp-dTomato-A"  label=""  auto="auto" />
                   <GraphSettings level="10%"  smoothingHighResolution="1"  contourHighResolution="1"  histogramSmoothingCount="0"  graphResolution="256"  showOutliers="1"  drawLargeDots="1"  dotsToDraw="8000"  tint="le.chartfill.tinted.40"  lineWeight="le.lineweight.normal"  lineStyle="le.linestyle.solid" />
                   <GraphEnvironment showGrid="0"  showAxes="tnlTNL"  showGates="1"  showFreqOnPlots="1"  showGateNameOnPlots="1"  showMedians="0"  showUncomped="1"  addEventParam="1"  lastYAxisName="" >
                     <TextTraits font="SansSerif"  size="11"  name="Labels"  style="plain"  color="#000000"  background="#00ffffff"  just="left" />
                     <TextTraits font="SansSerif"  size="11"  name="LayoutGates"  style="plain"  color="#000000"  background="#00ffffff"  just="left" />
                     <TextTraits font="SansSerif"  size="9"  name="Numbers"  style="plain"  color="#000000"  background="#00ffffff"  just="left" />
                     <TextTraits font="SansSerif"  size="9"  name="Legend"  style="plain"  color="#000000"  background="#00ffffff"  just="left" />
                     <WindowPosition x="620"  y="23"  width="662"  height="1111"  displayed="1"  panelState="+++" />
                   </GraphEnvironment>
                 </Graph>
                 <Gate gating:id="ID623000396"  gating:parent_id="ID777355276" >
                   <gating:PolygonGate eventsInside="1"  annoOffsetX="-143"  annoOffsetY="-112"  tint="#000000"  isTinted="0"  lineWeight="Normal"  userDefined="1"  quadId="-1"  gateResolution="256" >
                     <gating:dimension>
                       <data-type:fcs-dimension data-type:name="FSC-A" />
                     </gating:dimension>
                     <gating:dimension>
                       <data-type:fcs-dimension data-type:name="FSC-W" />
                     </gating:dimension>
                     <gating:vertex>
                       <gating:coordinate data-type:value="16944.6692015209" />
                       <gating:coordinate data-type:value="1598.4390243902" />
                     </gating:vertex>
                     <gating:vertex>
                       <gating:coordinate data-type:value="254170.0380228137" />
                       <gating:coordinate data-type:value="196075.1869918699" />
                     </gating:vertex>
                     <gating:vertex>
                       <gating:coordinate data-type:value="250681.4296577947" />
                       <gating:coordinate data-type:value="250954.9268292683" />
                     </gating:vertex>
                     <gating:vertex>
                       <gating:coordinate data-type:value="29403.9847908745" />
                       <gating:coordinate data-type:value="195542.3739837398" />
                     </gating:vertex>
                     <gating:vertex>
                       <gating:coordinate data-type:value="-498.3726235741" />
                       <gating:coordinate data-type:value="8525.0081300813" />
                     </gating:vertex>
                   </gating:PolygonGate>
                 </Gate>
                 <Subpopulations>
                   <Population name="Q1: Comp-GFP-A- , Comp-dTomato-A+"  annotation=""  owningGroup="All Samples"  expanded="1"  sortPriority="10"  count="0" >
                     <Graph smoothing="0"  backColor="#ffffff"  foreColor="#000000"  heatMapStatParameter="GFP-A"  type="Pseudocolor"  fast="1" >
                       <Axis dimension="x"  name="Comp-GFP-A"  label=""  auto="auto" />
                       <Axis dimension="y"  name="Comp-dTomato-A"  label=""  auto="auto" />
                       <GraphSettings level="5%"  smoothingHighResolution="1"  contourHighResolution="1"  histogramSmoothingCount="0"  graphResolution="256"  showOutliers="0"  drawLargeDots="1"  dotsToDraw="8000"  tint="le.chartfill.tinted.40"  lineWeight="le.lineweight.normal"  lineStyle="le.linestyle.solid" />
                       <GraphEnvironment showGrid="0"  showAxes="tnlTNL"  showGates="1"  showFreqOnPlots="1"  showGateNameOnPlots="1"  showMedians="0"  showUncomped="1"  addEventParam="1"  lastYAxisName="" >
                         <TextTraits font="SansSerif"  size="11"  name="Labels"  style="plain"  color="#000000"  background="#00ffffff"  just="left" />
                         <TextTraits font="SansSerif"  size="11"  name="LayoutGates"  style="plain"  color="#000000"  background="#00ffffff"  just="left" />
                         <TextTraits font="SansSerif"  size="9"  name="Numbers"  style="plain"  color="#000000"  background="#00ffffff"  just="left" />
                         <TextTraits font="SansSerif"  size="9"  name="Legend"  style="plain"  color="#000000"  background="#00ffffff"  just="left" />
                         <WindowPosition x="1149"  y="81"  width="662"  height="819"  displayed="1"  panelState="---" />
                       </GraphEnvironment>
                     </Graph>
                     <Gate gating:id="ID300162095"  gating:parent_id="ID623000396" >
                       <gating:RectangleGate eventsInside="1"  annoOffsetX="0"  annoOffsetY="0"  tint="#000000"  isTinted="0"  lineWeight="Normal"  userDefined="1"  percentX="0"  percentY="0" >
                         <gating:dimension gating:max="277.3621234867262" >
                           <data-type:fcs-dimension data-type:name="Comp-GFP-A" />
                         </gating:dimension>
                         <gating:dimension gating:min="46.31368626652997" >
                           <data-type:fcs-dimension data-type:name="Comp-dTomato-A" />
                         </gating:dimension>
                       </gating:RectangleGate>
                     </Gate>
                   </Population>
                   <Population name="Q2: Comp-GFP-A+ , Comp-dTomato-A+"  annotation=""  owningGroup="All Samples"  expanded="1"  sortPriority="10"  count="1" >
                     <Graph smoothing="0"  backColor="#ffffff"  foreColor="#000000"  heatMapStatParameter="GFP-A"  type="Pseudocolor"  fast="1" >
                       <Axis dimension="x"  name="Comp-GFP-A"  label=""  auto="auto" />
                       <Axis dimension="y"  name="Comp-dTomato-A"  label=""  auto="auto" />
                       <GraphSettings level="5%"  smoothingHighResolution="1"  contourHighResolution="1"  histogramSmoothingCount="0"  graphResolution="256"  showOutliers="0"  drawLargeDots="1"  dotsToDraw="8000"  tint="le.chartfill.tinted.40"  lineWeight="le.lineweight.normal"  lineStyle="le.linestyle.solid" />
                       <GraphEnvironment showGrid="0"  showAxes="tnlTNL"  showGates="1"  showFreqOnPlots="1"  showGateNameOnPlots="1"  showMedians="0"  showUncomped="1"  addEventParam="1"  lastYAxisName="" >
                         <TextTraits font="SansSerif"  size="11"  name="Labels"  style="plain"  color="#000000"  background="#00ffffff"  just="left" />
                         <TextTraits font="SansSerif"  size="11"  name="LayoutGates"  style="plain"  color="#000000"  background="#00ffffff"  just="left" />
                         <TextTraits font="SansSerif"  size="9"  name="Numbers"  style="plain"  color="#000000"  background="#00ffffff"  just="left" />
                         <TextTraits font="SansSerif"  size="9"  name="Legend"  style="plain"  color="#000000"  background="#00ffffff"  just="left" />
                         <WindowPosition x="1149"  y="81"  width="662"  height="819"  displayed="1"  panelState="---" />
                       </GraphEnvironment>
                     </Graph>
                     <Gate gating:id="ID1621960141"  gating:parent_id="ID623000396" >
                       <gating:RectangleGate eventsInside="1"  annoOffsetX="0"  annoOffsetY="0"  tint="#000000"  isTinted="0"  lineWeight="Normal"  userDefined="1"  percentX="0"  percentY="0" >
                         <gating:dimension gating:min="277.3621234867262" >
                           <data-type:fcs-dimension data-type:name="Comp-GFP-A" />
                         </gating:dimension>
                         <gating:dimension gating:min="46.31368626652997" >
                           <data-type:fcs-dimension data-type:name="Comp-dTomato-A" />
                         </gating:dimension>
                       </gating:RectangleGate>
                     </Gate>
                   </Population>
                   <Population name="Q3: Comp-GFP-A+ , Comp-dTomato-A-"  annotation=""  owningGroup="All Samples"  expanded="1"  sortPriority="10"  count="518" >
                     <Graph smoothing="0"  backColor="#ffffff"  foreColor="#000000"  heatMapStatParameter="GFP-A"  type="Pseudocolor"  fast="1" >
                       <Axis dimension="x"  name="Comp-GFP-A"  label=""  auto="auto" />
                       <Axis dimension="y"  name="Comp-dTomato-A"  label=""  auto="auto" />
                       <GraphSettings level="5%"  smoothingHighResolution="1"  contourHighResolution="1"  histogramSmoothingCount="0"  graphResolution="256"  showOutliers="0"  drawLargeDots="1"  dotsToDraw="8000"  tint="le.chartfill.tinted.40"  lineWeight="le.lineweight.normal"  lineStyle="le.linestyle.solid" />
                       <GraphEnvironment showGrid="0"  showAxes="tnlTNL"  showGates="1"  showFreqOnPlots="1"  showGateNameOnPlots="1"  showMedians="0"  showUncomped="1"  addEventParam="1"  lastYAxisName="" >
                         <TextTraits font="SansSerif"  size="11"  name="Labels"  style="plain"  color="#000000"  background="#00ffffff"  just="left" />
                         <TextTraits font="SansSerif"  size="11"  name="LayoutGates"  style="plain"  color="#000000"  background="#00ffffff"  just="left" />
                         <TextTraits font="SansSerif"  size="9"  name="Numbers"  style="plain"  color="#000000"  background="#00ffffff"  just="left" />
                         <TextTraits font="SansSerif"  size="9"  name="Legend"  style="plain"  color="#000000"  background="#00ffffff"  just="left" />
                         <WindowPosition x="1149"  y="81"  width="662"  height="819"  displayed="1"  panelState="---" />
                       </GraphEnvironment>
                     </Graph>
                     <Gate gating:id="ID908161156"  gating:parent_id="ID623000396" >
                       <gating:RectangleGate eventsInside="1"  annoOffsetX="0"  annoOffsetY="0"  tint="#000000"  isTinted="0"  lineWeight="Normal"  userDefined="1"  percentX="0"  percentY="0" >
                         <gating:dimension gating:min="277.3621234867262" >
                           <data-type:fcs-dimension data-type:name="Comp-GFP-A" />
                         </gating:dimension>
                         <gating:dimension gating:max="46.31368626652997" >
                           <data-type:fcs-dimension data-type:name="Comp-dTomato-A" />
                         </gating:dimension>
                       </gating:RectangleGate>
                     </Gate>
                   </Population>
                   <Population name="Q4: Comp-GFP-A- , Comp-dTomato-A-"  annotation=""  owningGroup="All Samples"  expanded="1"  sortPriority="10"  count="501" >
                     <Graph smoothing="0"  backColor="#ffffff"  foreColor="#000000"  heatMapStatParameter="GFP-A"  type="Pseudocolor"  fast="1" >
                       <Axis dimension="x"  name="Comp-GFP-A"  label=""  auto="auto" />
                       <Axis dimension="y"  name="Comp-dTomato-A"  label=""  auto="auto" />
                       <GraphSettings level="5%"  smoothingHighResolution="1"  contourHighResolution="1"  histogramSmoothingCount="0"  graphResolution="256"  showOutliers="0"  drawLargeDots="1"  dotsToDraw="8000"  tint="le.chartfill.tinted.40"  lineWeight="le.lineweight.normal"  lineStyle="le.linestyle.solid" />
                       <GraphEnvironment showGrid="0"  showAxes="tnlTNL"  showGates="1"  showFreqOnPlots="1"  showGateNameOnPlots="1"  showMedians="0"  showUncomped="1"  addEventParam="1"  lastYAxisName="" >
                         <TextTraits font="SansSerif"  size="11"  name="Labels"  style="plain"  color="#000000"  background="#00ffffff"  just="left" />
                         <TextTraits font="SansSerif"  size="11"  name="LayoutGates"  style="plain"  color="#000000"  background="#00ffffff"  just="left" />
                         <TextTraits font="SansSerif"  size="9"  name="Numbers"  style="plain"  color="#000000"  background="#00ffffff"  just="left" />
                         <TextTraits font="SansSerif"  size="9"  name="Legend"  style="plain"  color="#000000"  background="#00ffffff"  just="left" />
                         <WindowPosition x="1149"  y="81"  width="662"  height="819"  displayed="1"  panelState="---" />
                       </GraphEnvironment>
                     </Graph>
                     <Gate gating:id="ID145944573"  gating:parent_id="ID623000396" >
                       <gating:RectangleGate eventsInside="1"  annoOffsetX="0"  annoOffsetY="0"  tint="#000000"  isTinted="0"  lineWeight="Normal"  userDefined="1"  percentX="0"  percentY="0" >
                         <gating:dimension gating:max="277.3621234867262" >
                           <data-type:fcs-dimension data-type:name="Comp-GFP-A" />
                         </gating:dimension>
                         <gating:dimension gating:max="46.31368626652997" >
                           <data-type:fcs-dimension data-type:name="Comp-dTomato-A" />
                         </gating:dimension>
                       </gating:RectangleGate>
                     </Gate>
                   </Population>
                 </Subpopulations>
               </Population>
             </Subpopulations>
           </Population>
         </Subpopulations>
       </SampleNode>
     </Sample>
   </SampleList>
   <TableEditor title="FlowJo Tables: 17-May-2019.wsp"  current="Table" >
     <Table name="Table"  outputFile="file:/Users/sederstr/Table"  color="#00ffffff"  isBatch="0"  quickclose="0"  destination="toDisplay"  outputFormat="fj.document.type.table" >
       <PrintLayout flipPattern0="0"  rows="1"  columns="1"  padding="36"  header=""  footer=""  headerActive="0"  footerActive="0"  scalingMode="fj.print.scale.none"  scaling="1"  orientation="1"  width="612"  height="792"  imageableX="72"  imageableY="72"  imageableWidth="468"  imageableHeight="648" />
       <PageSection sectionName="header" >&lt;table width=&quot;100%&quot;&gt;&lt;tr&gt;&lt;td align=&quot;left&quot; valign=&quot;top&quot;&gt;&amp;NBSP&amp;NBSP&amp;NBSP&amp;NBSP&lt;IMG SRC=&quot;file:/Applications/FlowJo.app/Contents/Resources/Java/images/fj_icon.png&quot;&gt;&lt;/IMG&gt;&lt;br/&gt;FlowJo, LLC&lt;/td&gt;&lt;td align=&quot;right&quot; valign=&quot;top&quot;&gt;Page &lt;PageNumber/&gt;&lt;/td&gt;&lt;/tr&gt;&lt;/table&gt;</PageSection>
       <PageSection sectionName="footer" >&lt;table width=&quot;100%&quot;&gt;&lt;tr&gt;&lt;td align=&quot;left&quot;  valign=&quot;bottom&quot;&gt;&lt;LongDate/&gt;&lt;/td&gt;&lt;td align=&quot;right&quot; valign=&quot;bottom&quot;&gt;&lt;Version/&gt;&lt;/td&gt;&lt;/tr&gt;&lt;/table&gt;</PageSection>
       <Iteration iterationType="SAMPLE"  iterationValue=""  iterationKeyword=""  discriminator=""  panelSize="1"  groupName="workspaceSelection" />
     </Table>
     <WindowPosition x="823"  y="23"  width="850"  height="340" />
   </TableEditor>
   <LayoutEditor title="FlowJo Layouts: 17-May-2019.wsp"  current="Layout"  showGrid="0"  showPageBreaks="0"  showGuides="0"  showDebugOutput="0" >
     <Layout name="Layout"  outputFile="file:/Users/sederstr/Layout"  color="#00ffffff"  isBatch="0"  showGrid="0"  showRulers="1"  showDebugOutput="0"  showGuides="0"  showPageBreaks="1"  scale="1" >
       <PrintLayout flipPattern0="0"  rows="1"  columns="1"  padding="36"  header=""  footer=""  headerActive="0"  footerActive="0"  scalingMode="fj.print.scale.none"  scaling="1.5663580247"  orientation="0"  width="612"  height="792"  imageableX="72"  imageableY="72"  imageableWidth="468"  imageableHeight="648" />
       <PageSection sectionName="header" >&lt;table width=&quot;100%&quot;&gt;&lt;tr&gt;&lt;td align=&quot;left&quot; valign=&quot;top&quot;&gt;&amp;NBSP&amp;NBSP&amp;NBSP&amp;NBSP&lt;IMG SRC=&quot;file:/Applications/FlowJo.app/Contents/Resources/Java/images/fj_icon.png&quot;&gt;&lt;/IMG&gt;&lt;br/&gt;FlowJo, LLC&lt;/td&gt;&lt;td align=&quot;right&quot; valign=&quot;top&quot;&gt;Page &lt;PageNumber/&gt;&lt;/td&gt;&lt;/tr&gt;&lt;/table&gt;</PageSection>
       <PageSection sectionName="footer" >&lt;table width=&quot;100%&quot;&gt;&lt;tr&gt;&lt;td align=&quot;left&quot;  valign=&quot;bottom&quot;&gt;&lt;LongDate/&gt;&lt;/td&gt;&lt;td align=&quot;right&quot; valign=&quot;bottom&quot;&gt;&lt;Version/&gt;&lt;/td&gt;&lt;/tr&gt;&lt;/table&gt;</PageSection>
       <Iteration iterationType="OFF"  iterationValue=""  iterationKeyword=""  discriminator=""  panelSize="1"  groupName="All Samples" />
       <BatchSettings useCurrentGroup="1"  length="3"  name=""  order="ACROSS"  direction="COLUMNS"  append="0"  destination="toLayout"  separatePages="0"  launchApp="1"  header="0"  footer="0"  commandLineBatch="0" />
       <FigList>
         <ChartData x="67"  y="9"  width="0"  height="0"  lineWeight="Hairline"  fill="#ffffff"  stroke="#000000"  lineStyle="Solid"  gradientColor="#808080"  gradientStyle="le.gradientstyle.none"  enabled="1"  xScale="1"  yScale="1"  aspectRatioLock="0"  alpha="1"  figID="com.treestar.flowjo.charting.FigChartBox@3677cd74#1558113054331"  rotation="0"  lock="0"  sizeLock="0"  contentLock="0"  wantsDrops="0"  dependents="1"  showSampleName="1"  showFullPath="1"  showFreq="0"  showCount="1"  showPopulationName="1"  showGraphTitle="0"  showMedians="0"  useShortName="1"  showKeyword="0"  keyword=""  showStatistic="0"  statistic=""  offsetHistograms="0"  offsetX="0"  offsetY="0"  flipH="0"  flipV="0"  showAdjunctHistograms="0"  scaleH="1"  scaleV="1"  panelIndex="-1"  z="0" >
           <Graph smoothing="0"  backColor="#ffffff"  foreColor="#000000"  heatMapStatParameter="GFP-A"  type="Pseudocolor"  fast="1" >
             <Axis dimension="x"  name="Comp-GFP-A"  label=""  auto="auto" />
             <Axis dimension="y"  name="Comp-dTomato-A"  label=""  auto="auto" />
             <GraphSettings level="5%"  smoothingHighResolution="1"  contourHighResolution="1"  histogramSmoothingCount="0"  graphResolution="256"  showOutliers="0"  drawLargeDots="1"  dotsToDraw="8000"  tint="le.chartfill.tinted.40"  lineWeight="le.lineweight.normal"  lineStyle="le.linestyle.solid" />
             <GraphEnvironment showGrid="0"  showAxes="tnlTNL"  showGates="1"  showFreqOnPlots="1"  showGateNameOnPlots="1"  showMedians="0"  showUncomped="1"  addEventParam="1"  lastYAxisName="" >
               <TextTraits font="SansSerif"  size="11"  name="Labels"  style="plain"  color="#000000"  background="#00ffffff"  just="left" />
               <TextTraits font="SansSerif"  size="11"  name="LayoutGates"  style="plain"  color="#000000"  background="#00ffffff"  just="left" />
               <TextTraits font="SansSerif"  size="9"  name="Numbers"  style="plain"  color="#000000"  background="#00ffffff"  just="left" />
               <TextTraits font="SansSerif"  size="9"  name="Legend"  style="plain"  color="#000000"  background="#00ffffff"  just="left" />
               <WindowPosition x="620"  y="23"  width="662"  height="819"  displayed="1"  panelState="---" />
             </GraphEnvironment>
           </Graph>
           <Annotation lineWeight="NoLine"  fill="#00ffffff"  stroke="#808080"  lineStyle="Solid"  gradientColor="#808080"  gradientStyle="le.gradientstyle.none"  enabled="1"  xScale="1"  yScale="1"  aspectRatioLock="0"  alpha="1"  figID="com.treestar.flowjo.charting.FigChartAnnotation@7f11dcbd#1558113054334"  rotation="0"  lock="0"  sizeLock="0"  contentLock="0"  wantsDrops="0"  autoFitContents="0"  autoMinimumSize="1"  padding="5,5,5,5" >
             <Content>&amp;lt;font face=&amp;quot;SansSerif&amp;quot; color=&amp;quot;#000000&amp;quot; style=&amp;quot;font-size:11pt;&amp;quot;&amp;gt;&amp;#xA;&amp;lt;/font&amp;gt;&amp;#xA;    &amp;lt;p style=&amp;quot;margin-top:0; text-align:left;&amp;quot;&amp;gt;&amp;#xA;      &amp;lt;font face=&amp;quot;SansSerif&amp;quot; color=&amp;quot;#000000&amp;quot; style=&amp;quot;font-size:11pt;&amp;quot;&amp;gt;&amp;lt;input type=&amp;quot;fjml&amp;quot; value=&amp;quot;%3CAnno+name%3D%22fj.anno.samplename%22+%2F%3E&amp;quot; style=&amp;quot;font-family:SansSerif; color:#000000; font-weight:normal; font-style:;&amp;quot;&amp;gt;&amp;#xA;      &amp;#xA;&amp;lt;/font&amp;gt;    &amp;lt;/p&amp;gt;&amp;#xA;    &amp;lt;p style=&amp;quot;margin-top:0; text-align:left;&amp;quot;&amp;gt;&amp;#xA;      &amp;lt;font face=&amp;quot;SansSerif&amp;quot; color=&amp;quot;#000000&amp;quot; style=&amp;quot;font-size:11pt;&amp;quot;&amp;gt;&amp;lt;input type=&amp;quot;fjml&amp;quot; value=&amp;quot;%3CAnno+name%3D%22fj.anno.popname%22+%2F%3E&amp;quot; style=&amp;quot;font-family:SansSerif; color:#000000; font-weight:normal; font-style:;&amp;quot;&amp;gt;&amp;#xA;      &amp;#xA;&amp;lt;/font&amp;gt;    &amp;lt;/p&amp;gt;&amp;#xA;    &amp;lt;p style=&amp;quot;margin-top:0; text-align:left;&amp;quot;&amp;gt;&amp;#xA;      &amp;lt;font face=&amp;quot;SansSerif&amp;quot; color=&amp;quot;#000000&amp;quot; style=&amp;quot;font-size:11pt;&amp;quot;&amp;gt;&amp;lt;input type=&amp;quot;fjml&amp;quot; value=&amp;quot;%3CStatistic+name%3D%22Count%22++id%3D%22%22++ancestor%3D%22%22+%2F%3E&amp;quot; style=&amp;quot;font-family:SansSerif; color:#000000; font-weight:normal; font-style:;&amp;quot;&amp;gt;&amp;#xA;&amp;lt;/font&amp;gt;    &amp;lt;/p&amp;gt;&amp;#xA;</Content>
             <WindowPosition x="0"  y="340"  width="94"  height="52"  displayed="1"  panelState="" />
           </Annotation>
           <Legend lineWeight="Hairline"  fill="#ffffff"  stroke="#000000"  lineStyle="Solid"  gradientColor="#808080"  gradientStyle="le.gradientstyle.none"  enabled="1"  xScale="1"  yScale="1"  aspectRatioLock="0"  alpha="1"  figID="com.treestar.flowjo.charting.legend.FigLegend@3c9ae3b8#1558113054334"  rotation="0"  lock="0"  sizeLock="0"  contentLock="0"  wantsDrops="0"  rows="3"  columns="4"  drawGrid="1"  autoFitContents="0"  showHeader="1" >
             <RowSizes>
               <Size index="0"  value="15" />
               <Size index="1"  value="15" />
               <Size index="2"  value="15" />
             </RowSizes>
             <ColSizes>
               <Size index="0"  value="15" />
               <Size index="1"  value="239" />
               <Size index="2"  value="113" />
               <Size index="3"  value="15" />
             </ColSizes>
             <WindowPosition x="280"  y="0"  width="382"  height="45"  displayed="0"  panelState="" />
             <Columns>
               <Anno name="fj.anno.samplename" />
               <Anno name="fj.anno.wsanno" />
             </Columns>
           </Legend>
           <Ancestry lineWeight="Hairline"  fill="#ffffff"  stroke="#000000"  lineStyle="Solid"  gradientColor="#808080"  gradientStyle="le.gradientstyle.none"  enabled="1"  xScale="1"  yScale="1"  aspectRatioLock="0"  alpha="1"  figID="com.treestar.flowjo.charting.FigChartRow@784cce6e#1558113054333"  rotation="0"  lock="0"  sizeLock="0"  contentLock="0"  wantsDrops="0"  backgating="0"  horizontal="0"  backgatingLargeDots="0"  backgatingContours="0" >
             <WindowPosition x="0"  y="0"  width="0"  height="1"  displayed="0"  panelState="" />
           </Ancestry>
           <Multigraph lineWeight="NoLine"  fill="#00ffffff"  stroke="#000000"  lineStyle="Solid"  gradientColor="#808080"  gradientStyle="le.gradientstyle.none"  enabled="1"  xScale="1"  yScale="1"  aspectRatioLock="1"  alpha="1"  figID="com.treestar.flowjo.charting.FigChartGrid@b69fa2c#1558113054333"  rotation="0"  lock="0"  sizeLock="0"  contentLock="0"  wantsDrops="0"  annoOffsetX="0"  annoOffsetY="0"  type="NONE"  rows="0"  columns="0" >
             <WindowPosition x="0"  y="0"  width="0"  height="1"  displayed="0"  panelState="" />
             <Parameters/>
           </Multigraph>
           <PopModelList>
             <DataLayer path="Cells/Single Cells FSC"  panelValue="1"  discriminatorValue=""  sampleGMID="0"  sampleID="3" >
               <LegendSpec color="#000000"  text=""  chartFill="le.chartfill.tinted.40"  lineWeight="Normal"  lineStyle="Solid"  control="0" />
             </DataLayer>
           </PopModelList>
           <WindowPosition x="67"  y="9"  width="256"  height="256"  displayed="1"  panelState="" />
         </ChartData>
         <FigColorLegend x="15"  y="297"  width="70"  height="12"  lineWeight="Hairline"  fill="#ffffff"  stroke="#000000"  lineStyle="Solid"  gradientColor="#808080"  gradientStyle="le.gradientstyle.none"  enabled="1"  xScale="1"  yScale="1"  aspectRatioLock="0"  alpha="1"  figID="com.treestar.layout.presentation.FigHeatmapStatAxis@3c8001f#1558113054334"  rotation="0"  lock="0"  sizeLock="0"  contentLock="0"  wantsDrops="0"  colorMapName="Default (blue,green,yellow,red)"  z="5" />
         <ChartData x="401"  y="8"  width="0"  height="0"  lineWeight="Hairline"  fill="#ffffff"  stroke="#000000"  lineStyle="Solid"  gradientColor="#808080"  gradientStyle="le.gradientstyle.none"  enabled="1"  xScale="1"  yScale="1"  aspectRatioLock="0"  alpha="1"  figID="com.treestar.flowjo.charting.FigChartBox@70284e69#1558113061771"  rotation="0"  lock="0"  sizeLock="0"  contentLock="0"  wantsDrops="0"  dependents="1"  showSampleName="1"  showFullPath="1"  showFreq="0"  showCount="1"  showPopulationName="1"  showGraphTitle="0"  showMedians="0"  useShortName="1"  showKeyword="0"  keyword=""  showStatistic="0"  statistic=""  offsetHistograms="0"  offsetX="0"  offsetY="0"  flipH="0"  flipV="0"  showAdjunctHistograms="0"  scaleH="1"  scaleV="1"  panelIndex="-1"  z="10" >
           <Graph smoothing="0"  backColor="#ffffff"  foreColor="#000000"  heatMapStatParameter="GFP-A"  type="Pseudocolor"  fast="1" >
             <Axis dimension="x"  name="Comp-GFP-A"  label=""  auto="auto" />
             <Axis dimension="y"  name="Comp-dTomato-A"  label=""  auto="auto" />
             <GraphSettings level="5%"  smoothingHighResolution="1"  contourHighResolution="1"  histogramSmoothingCount="0"  graphResolution="256"  showOutliers="0"  drawLargeDots="1"  dotsToDraw="8000"  tint="le.chartfill.tinted.40"  lineWeight="le.lineweight.normal"  lineStyle="le.linestyle.solid" />
             <GraphEnvironment showGrid="0"  showAxes="tnlTNL"  showGates="1"  showFreqOnPlots="1"  showGateNameOnPlots="1"  showMedians="0"  showUncomped="1"  addEventParam="1"  lastYAxisName="" >
               <TextTraits font="SansSerif"  size="11"  name="Labels"  style="plain"  color="#000000"  background="#00ffffff"  just="left" />
               <TextTraits font="SansSerif"  size="11"  name="LayoutGates"  style="plain"  color="#000000"  background="#00ffffff"  just="left" />
               <TextTraits font="SansSerif"  size="9"  name="Numbers"  style="plain"  color="#000000"  background="#00ffffff"  just="left" />
               <TextTraits font="SansSerif"  size="9"  name="Legend"  style="plain"  color="#000000"  background="#00ffffff"  just="left" />
               <WindowPosition x="620"  y="23"  width="662"  height="819"  displayed="1"  panelState="---" />
             </GraphEnvironment>
           </Graph>
           <Annotation lineWeight="NoLine"  fill="#00ffffff"  stroke="#808080"  lineStyle="Solid"  gradientColor="#808080"  gradientStyle="le.gradientstyle.none"  enabled="1"  xScale="1"  yScale="1"  aspectRatioLock="0"  alpha="1"  figID="com.treestar.flowjo.charting.FigChartAnnotation@1ccc15d4#1558113061772"  rotation="0"  lock="0"  sizeLock="0"  contentLock="0"  wantsDrops="0"  autoFitContents="0"  autoMinimumSize="1"  padding="5,5,5,5" >
             <Content>&amp;lt;font face=&amp;quot;SansSerif&amp;quot; color=&amp;quot;#000000&amp;quot; style=&amp;quot;font-size:11pt;&amp;quot;&amp;gt;&amp;#xA;&amp;lt;/font&amp;gt;&amp;#xA;    &amp;lt;p style=&amp;quot;margin-top:0; text-align:left;&amp;quot;&amp;gt;&amp;#xA;      &amp;lt;font face=&amp;quot;SansSerif&amp;quot; color=&amp;quot;#000000&amp;quot; style=&amp;quot;font-size:11pt;&amp;quot;&amp;gt;&amp;lt;input type=&amp;quot;fjml&amp;quot; value=&amp;quot;%3CAnno+name%3D%22fj.anno.samplename%22+%2F%3E&amp;quot; style=&amp;quot;font-family:SansSerif; color:#000000; font-weight:normal; font-style:;&amp;quot;&amp;gt;&amp;#xA;      &amp;#xA;&amp;lt;/font&amp;gt;    &amp;lt;/p&amp;gt;&amp;#xA;    &amp;lt;p style=&amp;quot;margin-top:0; text-align:left;&amp;quot;&amp;gt;&amp;#xA;      &amp;lt;font face=&amp;quot;SansSerif&amp;quot; color=&amp;quot;#000000&amp;quot; style=&amp;quot;font-size:11pt;&amp;quot;&amp;gt;&amp;lt;input type=&amp;quot;fjml&amp;quot; value=&amp;quot;%3CAnno+name%3D%22fj.anno.popname%22+%2F%3E&amp;quot; style=&amp;quot;font-family:SansSerif; color:#000000; font-weight:normal; font-style:;&amp;quot;&amp;gt;&amp;#xA;      &amp;#xA;&amp;lt;/font&amp;gt;    &amp;lt;/p&amp;gt;&amp;#xA;    &amp;lt;p style=&amp;quot;margin-top:0; text-align:left;&amp;quot;&amp;gt;&amp;#xA;      &amp;lt;font face=&amp;quot;SansSerif&amp;quot; color=&amp;quot;#000000&amp;quot; style=&amp;quot;font-size:11pt;&amp;quot;&amp;gt;&amp;lt;input type=&amp;quot;fjml&amp;quot; value=&amp;quot;%3CStatistic+name%3D%22Count%22++id%3D%22%22++ancestor%3D%22%22+%2F%3E&amp;quot; style=&amp;quot;font-family:SansSerif; color:#000000; font-weight:normal; font-style:;&amp;quot;&amp;gt;&amp;#xA;&amp;lt;/font&amp;gt;    &amp;lt;/p&amp;gt;&amp;#xA;</Content>
             <WindowPosition x="0"  y="340"  width="94"  height="52"  displayed="1"  panelState="" />
           </Annotation>
           <Legend lineWeight="Hairline"  fill="#ffffff"  stroke="#000000"  lineStyle="Solid"  gradientColor="#808080"  gradientStyle="le.gradientstyle.none"  enabled="1"  xScale="1"  yScale="1"  aspectRatioLock="0"  alpha="1"  figID="com.treestar.flowjo.charting.legend.FigLegend@71580b98#1558113061772"  rotation="0"  lock="0"  sizeLock="0"  contentLock="0"  wantsDrops="0"  rows="3"  columns="4"  drawGrid="1"  autoFitContents="0"  showHeader="1" >
             <RowSizes>
               <Size index="0"  value="15" />
               <Size index="1"  value="15" />
               <Size index="2"  value="15" />
             </RowSizes>
             <ColSizes>
               <Size index="0"  value="15" />
               <Size index="1"  value="239" />
               <Size index="2"  value="113" />
               <Size index="3"  value="15" />
             </ColSizes>
             <WindowPosition x="280"  y="0"  width="382"  height="45"  displayed="0"  panelState="" />
             <Columns>
               <Anno name="fj.anno.samplename" />
               <Anno name="fj.anno.wsanno" />
             </Columns>
           </Legend>
           <Ancestry lineWeight="Hairline"  fill="#ffffff"  stroke="#000000"  lineStyle="Solid"  gradientColor="#808080"  gradientStyle="le.gradientstyle.none"  enabled="1"  xScale="1"  yScale="1"  aspectRatioLock="0"  alpha="1"  figID="com.treestar.flowjo.charting.FigChartRow@6f21cd88#1558113061771"  rotation="0"  lock="0"  sizeLock="0"  contentLock="0"  wantsDrops="0"  backgating="0"  horizontal="0"  backgatingLargeDots="0"  backgatingContours="0" >
             <WindowPosition x="0"  y="0"  width="0"  height="1"  displayed="0"  panelState="" />
           </Ancestry>
           <Multigraph lineWeight="NoLine"  fill="#00ffffff"  stroke="#000000"  lineStyle="Solid"  gradientColor="#808080"  gradientStyle="le.gradientstyle.none"  enabled="1"  xScale="1"  yScale="1"  aspectRatioLock="1"  alpha="1"  figID="com.treestar.flowjo.charting.FigChartGrid@29ecfea0#1558113061771"  rotation="0"  lock="0"  sizeLock="0"  contentLock="0"  wantsDrops="0"  annoOffsetX="0"  annoOffsetY="0"  type="NONE"  rows="0"  columns="0" >
             <WindowPosition x="0"  y="0"  width="0"  height="1"  displayed="0"  panelState="" />
             <Parameters/>
           </Multigraph>
           <PopModelList>
             <DataLayer path="Cells/Single Cells FSC"  panelValue="1"  discriminatorValue=""  sampleGMID="1"  sampleID="5" >
               <LegendSpec color="#000000"  text=""  chartFill="le.chartfill.tinted.40"  lineWeight="Normal"  lineStyle="Solid"  control="0" />
             </DataLayer>
           </PopModelList>
           <WindowPosition x="401"  y="8"  width="256"  height="256"  displayed="1"  panelState="" />
         </ChartData>
         <FigColorLegend x="349"  y="296"  width="70"  height="12"  lineWeight="Hairline"  fill="#ffffff"  stroke="#000000"  lineStyle="Solid"  gradientColor="#808080"  gradientStyle="le.gradientstyle.none"  enabled="1"  xScale="1"  yScale="1"  aspectRatioLock="0"  alpha="1"  figID="com.treestar.layout.presentation.FigHeatmapStatAxis@2a18fc21#1558113061771"  rotation="0"  lock="0"  sizeLock="0"  contentLock="0"  wantsDrops="0"  colorMapName="Default (blue,green,yellow,red)"  z="15" />
         <ChartData x="730"  y="5"  width="0"  height="0"  lineWeight="Hairline"  fill="#ffffff"  stroke="#000000"  lineStyle="Solid"  gradientColor="#808080"  gradientStyle="le.gradientstyle.none"  enabled="1"  xScale="1"  yScale="1"  aspectRatioLock="0"  alpha="1"  figID="com.treestar.flowjo.charting.FigChartBox@7d8c26e#1558113064970"  rotation="0"  lock="0"  sizeLock="0"  contentLock="0"  wantsDrops="0"  dependents="1"  showSampleName="1"  showFullPath="1"  showFreq="0"  showCount="1"  showPopulationName="1"  showGraphTitle="0"  showMedians="0"  useShortName="1"  showKeyword="0"  keyword=""  showStatistic="0"  statistic=""  offsetHistograms="0"  offsetX="0"  offsetY="0"  flipH="0"  flipV="0"  showAdjunctHistograms="0"  scaleH="1"  scaleV="1"  panelIndex="-1"  z="20" >
           <Graph smoothing="0"  backColor="#ffffff"  foreColor="#000000"  heatMapStatParameter="GFP-A"  type="Pseudocolor"  fast="1" >
             <Axis dimension="x"  name="Comp-GFP-A"  label=""  auto="auto" />
             <Axis dimension="y"  name="Comp-dTomato-A"  label=""  auto="auto" />
             <GraphSettings level="5%"  smoothingHighResolution="1"  contourHighResolution="1"  histogramSmoothingCount="0"  graphResolution="256"  showOutliers="0"  drawLargeDots="1"  dotsToDraw="8000"  tint="le.chartfill.tinted.40"  lineWeight="le.lineweight.normal"  lineStyle="le.linestyle.solid" />
             <GraphEnvironment showGrid="0"  showAxes="tnlTNL"  showGates="1"  showFreqOnPlots="1"  showGateNameOnPlots="1"  showMedians="0"  showUncomped="1"  addEventParam="1"  lastYAxisName="" >
               <TextTraits font="SansSerif"  size="11"  name="Labels"  style="plain"  color="#000000"  background="#00ffffff"  just="left" />
               <TextTraits font="SansSerif"  size="11"  name="LayoutGates"  style="plain"  color="#000000"  background="#00ffffff"  just="left" />
               <TextTraits font="SansSerif"  size="9"  name="Numbers"  style="plain"  color="#000000"  background="#00ffffff"  just="left" />
               <TextTraits font="SansSerif"  size="9"  name="Legend"  style="plain"  color="#000000"  background="#00ffffff"  just="left" />
               <WindowPosition x="620"  y="23"  width="662"  height="819"  displayed="1"  panelState="---" />
             </GraphEnvironment>
           </Graph>
           <Annotation lineWeight="NoLine"  fill="#00ffffff"  stroke="#808080"  lineStyle="Solid"  gradientColor="#808080"  gradientStyle="le.gradientstyle.none"  enabled="1"  xScale="1"  yScale="1"  aspectRatioLock="0"  alpha="1"  figID="com.treestar.flowjo.charting.FigChartAnnotation@1f1083c1#1558113064971"  rotation="0"  lock="0"  sizeLock="0"  contentLock="0"  wantsDrops="0"  autoFitContents="0"  autoMinimumSize="1"  padding="5,5,5,5" >
             <Content>&amp;lt;font face=&amp;quot;SansSerif&amp;quot; color=&amp;quot;#000000&amp;quot; style=&amp;quot;font-size:11pt;&amp;quot;&amp;gt;&amp;#xA;&amp;lt;/font&amp;gt;&amp;#xA;    &amp;lt;p style=&amp;quot;margin-top:0; text-align:left;&amp;quot;&amp;gt;&amp;#xA;      &amp;lt;font face=&amp;quot;SansSerif&amp;quot; color=&amp;quot;#000000&amp;quot; style=&amp;quot;font-size:11pt;&amp;quot;&amp;gt;&amp;lt;input type=&amp;quot;fjml&amp;quot; value=&amp;quot;%3CAnno+name%3D%22fj.anno.samplename%22+%2F%3E&amp;quot; style=&amp;quot;font-family:SansSerif; color:#000000; font-weight:normal; font-style:;&amp;quot;&amp;gt;&amp;#xA;      &amp;#xA;&amp;lt;/font&amp;gt;    &amp;lt;/p&amp;gt;&amp;#xA;    &amp;lt;p style=&amp;quot;margin-top:0; text-align:left;&amp;quot;&amp;gt;&amp;#xA;      &amp;lt;font face=&amp;quot;SansSerif&amp;quot; color=&amp;quot;#000000&amp;quot; style=&amp;quot;font-size:11pt;&amp;quot;&amp;gt;&amp;lt;input type=&amp;quot;fjml&amp;quot; value=&amp;quot;%3CAnno+name%3D%22fj.anno.popname%22+%2F%3E&amp;quot; style=&amp;quot;font-family:SansSerif; color:#000000; font-weight:normal; font-style:;&amp;quot;&amp;gt;&amp;#xA;      &amp;#xA;&amp;lt;/font&amp;gt;    &amp;lt;/p&amp;gt;&amp;#xA;    &amp;lt;p style=&amp;quot;margin-top:0; text-align:left;&amp;quot;&amp;gt;&amp;#xA;      &amp;lt;font face=&amp;quot;SansSerif&amp;quot; color=&amp;quot;#000000&amp;quot; style=&amp;quot;font-size:11pt;&amp;quot;&amp;gt;&amp;lt;input type=&amp;quot;fjml&amp;quot; value=&amp;quot;%3CStatistic+name%3D%22Count%22++id%3D%22%22++ancestor%3D%22%22+%2F%3E&amp;quot; style=&amp;quot;font-family:SansSerif; color:#000000; font-weight:normal; font-style:;&amp;quot;&amp;gt;&amp;#xA;&amp;lt;/font&amp;gt;    &amp;lt;/p&amp;gt;&amp;#xA;</Content>
             <WindowPosition x="0"  y="340"  width="117"  height="52"  displayed="1"  panelState="" />
           </Annotation>
           <Legend lineWeight="Hairline"  fill="#ffffff"  stroke="#000000"  lineStyle="Solid"  gradientColor="#808080"  gradientStyle="le.gradientstyle.none"  enabled="1"  xScale="1"  yScale="1"  aspectRatioLock="0"  alpha="1"  figID="com.treestar.flowjo.charting.legend.FigLegend@2b1092a#1558113064971"  rotation="0"  lock="0"  sizeLock="0"  contentLock="0"  wantsDrops="0"  rows="3"  columns="4"  drawGrid="1"  autoFitContents="0"  showHeader="1" >
             <RowSizes>
               <Size index="0"  value="15" />
               <Size index="1"  value="15" />
               <Size index="2"  value="15" />
             </RowSizes>
             <ColSizes>
               <Size index="0"  value="15" />
               <Size index="1"  value="239" />
               <Size index="2"  value="113" />
               <Size index="3"  value="15" />
             </ColSizes>
             <WindowPosition x="280"  y="0"  width="382"  height="45"  displayed="0"  panelState="" />
             <Columns>
               <Anno name="fj.anno.samplename" />
               <Anno name="fj.anno.wsanno" />
             </Columns>
           </Legend>
           <Ancestry lineWeight="Hairline"  fill="#ffffff"  stroke="#000000"  lineStyle="Solid"  gradientColor="#808080"  gradientStyle="le.gradientstyle.none"  enabled="1"  xScale="1"  yScale="1"  aspectRatioLock="0"  alpha="1"  figID="com.treestar.flowjo.charting.FigChartRow@71ed6df3#1558113064970"  rotation="0"  lock="0"  sizeLock="0"  contentLock="0"  wantsDrops="0"  backgating="0"  horizontal="0"  backgatingLargeDots="0"  backgatingContours="0" >
             <WindowPosition x="0"  y="0"  width="0"  height="1"  displayed="0"  panelState="" />
           </Ancestry>
           <Multigraph lineWeight="NoLine"  fill="#00ffffff"  stroke="#000000"  lineStyle="Solid"  gradientColor="#808080"  gradientStyle="le.gradientstyle.none"  enabled="1"  xScale="1"  yScale="1"  aspectRatioLock="1"  alpha="1"  figID="com.treestar.flowjo.charting.FigChartGrid@6e5a8bfd#1558113064970"  rotation="0"  lock="0"  sizeLock="0"  contentLock="0"  wantsDrops="0"  annoOffsetX="0"  annoOffsetY="0"  type="NONE"  rows="0"  columns="0" >
             <WindowPosition x="0"  y="0"  width="0"  height="1"  displayed="0"  panelState="" />
             <Parameters/>
           </Multigraph>
           <PopModelList>
             <DataLayer path="Cells/Single Cells FSC"  panelValue="1"  discriminatorValue=""  sampleGMID="2"  sampleID="1" >
               <LegendSpec color="#000000"  text=""  chartFill="le.chartfill.tinted.40"  lineWeight="Normal"  lineStyle="Solid"  control="0" />
             </DataLayer>
           </PopModelList>
           <WindowPosition x="730"  y="5"  width="256"  height="256"  displayed="1"  panelState="" />
         </ChartData>
         <FigColorLegend x="678"  y="293"  width="70"  height="12"  lineWeight="Hairline"  fill="#ffffff"  stroke="#000000"  lineStyle="Solid"  gradientColor="#808080"  gradientStyle="le.gradientstyle.none"  enabled="1"  xScale="1"  yScale="1"  aspectRatioLock="0"  alpha="1"  figID="com.treestar.layout.presentation.FigHeatmapStatAxis@3795452c#1558113064971"  rotation="0"  lock="0"  sizeLock="0"  contentLock="0"  wantsDrops="0"  colorMapName="Default (blue,green,yellow,red)"  z="25" />
       </FigList>
     </Layout>
     <WindowPosition x="823"  y="23"  width="1312"  height="1233" />
   </LayoutEditor>
   <Scripts>
     <Script lang="text/javascript"  name="New Script 		 " />
   </Scripts>
   <Exports/>
   <SOPS/>
   <experiment/>
 </Workspace>
