# Supplementary material for: Unique cellular protrusions mediate breast cancer cell migration by tethering to osteogenic cells
Source: NPJ Breast Cancer. 2020 Sep 7;6:42. doi: 10.1038/s41523-020-00183-8 (PMC7477119; doi:10.1038/s41523-020-00183-8)
Supplement: Supplementary file 4 — Dataset 3 [file 41523_2020_183_MOESM4_ESM.xlsx]

## Sheet: 1C
Date	MCF7 Alone			avg	MCF7 Adj			avg	MCF7 mix			avg
2019-04-04	1	5	3	3	3	12	7	7.33333	15	14	5	11.3333
2019-05-04	1	3	0	1.33333	2	2	3	2.33333	6	5	4	5
2019-08-16	13	1	13	9	5	2	14	7	5	5	22	10.6667
2019-05-13	1	4	3	2.66667	11	4	11	8.66667	14	8	11	11

## Sheet: 1D
Cancer Cell	Bone Cells	Results
MCF7	None	5	4	8	5	5	4
MCF7	hFOB 1.19	13	15	9	14	7	14
MCF7	hMSC	11	7	9	5	12	9
MCF7	MC3T3-E1 Pre-OB	6	9	5
MCF7	Raw 264.7 Osteoclast	3	7	4

## Sheet: 1E
Cancer Cell	Osteoblasts	Results
MDA-MB-231	-	8	6	10
MDA-MB-231	+	5	8	5
SCP 28	-	13	17	17
SCP 28	+	37	25	29

## Sheet: 1F
Cancer Cell	Osteoblasts	Results						Average
MCF7	-	5	4	8	5	5	4	5.16667
4T1	-	19	18	15	2	4	2	10
4T1.2	-	6	11	3				6.66667
AT3	-	5	3	4				4
MDA-MB-231	-	8	6	10				8
SCP 28	-	13	17	17				15.6667
ZR-75-1	-	24	27	31	28			27.5
T47D	-	0	0	1	0			0.25
MCF7	+	15	13	9	14	7	14	12
4T1	+	25	18	25	46	30	23	27.8333
4T1.2	+	21	15	12				16
AT3	+	8	12	7				9
MDA-MB-231	+	5	8	5				6
SCP 28	+	37	25	29				30.3333
ZR-75-1	+	35	17	49	26			31.75
T47D	+	0	3	8	7			4.5

## Sheet: 1G
MCF7 Transwell	OB	BMP	Replicate number	Date	Original Experiment	Values			Average
1	-	0	1	2018-11-15	Cofilin Empty Vector	13	8	3	5.5
2	-	1	1	2018-11-15	Cofilin Empty Vector	17	7	16	11.5
3	-	5	1	2018-11-15	Cofilin Empty Vector	7	11	27	19
4	+	0	1	2018-11-15	Cofilin Empty Vector	13	11	17	14
5	+	1	1	2018-11-15	Cofilin Empty Vector	38	22	24	23
6	+	5	1	2018-11-15	Cofilin Empty Vector	25	20	28	24
7	-	0	2	2019-04-16	Cofilin Empty Vector	6	5	10	7.5
8	-	1	2	2019-04-16	Cofilin Empty Vector	3	0	5	2.5
9	-	5	2	2019-04-16	Cofilin Empty Vector	7	2	13	7.5
10	+	0	2	2019-04-16	Cofilin Empty Vector	9	15	2	8.5
11	+	1	2	2019-04-16	Cofilin Empty Vector	5	9	6	7.5
12	+	5	2	2019-04-16	Cofilin Empty Vector	20	14	16	15
13	-	0	3	2019-04-20	Cofilin Empty Vector	12	12	13	12.5
14	-	1	3	2019-04-20	Cofilin Empty Vector	17	8	12	10
15	-	5	3	2019-04-20	Cofilin Empty Vector	18	14	13	13.5
16	+	0	3	2019-04-20	Cofilin Empty Vector	5	10	10	10
17	+	1	3	2019-04-20	Cofilin Empty Vector	11	4	4	4
18	+	5	3	2019-04-20	Cofilin Empty Vector	15	12	22	17
19	-	0	4	2019-09-23	Cofilin Empty Vector	4.75	3.25	5.25	4.25
20	-	1	4	2019-09-23	Cofilin Empty Vector	6.25	7	11.5	9.25
21	-	5	4	2019-09-23	Cofilin Empty Vector	10	7	4.25	5.625
22	+	0	4	2019-09-23	Cofilin Empty Vector	5.25	5	3.75	4.375
23	+	1	4	2019-09-23	Cofilin Empty Vector	15.25	12	6.75	9.375
24	+	5	4	2019-09-23	Cofilin Empty Vector	12.5	15.75	12	13.875
25	-	0	5	2018-12-18	CBX No Treatment	20	23	20	21.5
26	-	1	5	2018-12-18	CBX No Treatment	15	28	6	17
27	-	5	5	2018-12-18	CBX No Treatment	25	6	20	13
28	+	0	5	2018-12-18	CBX No Treatment	25	22	11	16.5
29	+	1	5	2018-12-18	CBX No Treatment	14	19	25	22
30	+	5	5	2018-12-18	CBX No Treatment	36	17	27	22
31	-	0	6	2019-03-21	CBX No Treatment	3	1	0	0.5
32	-	1	6	2019-03-21	CBX No Treatment	0	0	1	0.5
33	-	5	6	2019-03-21	CBX No Treatment	4	3	5	4
34	+	0	6	2019-03-21	CBX No Treatment	5	3	4	3.5
35	+	1	6	2019-03-21	CBX No Treatment	11	2	14	8
36	+	5	6	2019-03-21	CBX No Treatment	4	5	7	6
37	-	0	7	2019-10-24	CBX No Treatment	6	4	0	2
38	-	1	7	2019-10-24	CBX No Treatment	2	3	1	2
39	-	5	7	2019-10-24	CBX No Treatment	6	3	3	3
40	+	0	7	2019-10-24	CBX No Treatment	5	2	1	1.5
41	+	1	7	2019-10-24	CBX No Treatment	4	0	4	2
42	+	5	7	2019-10-24	CBX No Treatment	9	6	5	5.5
43	-	0	8	2019-04-20	CBX No Treatment	12	15	15	15
44	-	1	8	2019-04-20	CBX No Treatment	13	6	7	6.5
45	-	5	8	2019-04-20	CBX No Treatment	8	3	5	4
46	+	0	8	2019-04-20	CBX No Treatment	9	13	8	10.5
47	+	1	8	2019-04-20	CBX No Treatment	4	8	14	11
48	+	5	8	2019-04-20	CBX No Treatment	22	15	12	13.5
49	-	0	9	2019-04-26	CBX No Treatment	1	1	1	1
50	-	1	9	2019-04-26	CBX No Treatment	9	3	2	2.5
51	-	5	9	2019-04-26	CBX No Treatment	10	3	5	4
52	+	0	9	2019-04-26	CBX No Treatment	4	10	6	8
53	+	1	9	2019-04-26	CBX No Treatment	7	10	15	12.5
54	+	5	9	2019-04-26	CBX No Treatment	6	15	19	17
55	-	0	10	2019-05-01	CBX No Treatment	3	7	5	6
56	-	1	10	2019-05-01	CBX No Treatment	14	6	7	6.5
57	-	5	10	2019-05-01	CBX No Treatment	8	12	5	8.5
58	+	0	10	2019-05-01	CBX No Treatment	3	8	2	5
59	+	1	10	2019-05-01	CBX No Treatment	7	17	7	12
60	+	5	10	2019-05-01	CBX No Treatment	39	19	15	17
61	-	0	11	2019-05-03	CBX No Treatment	0	2	1	1.5
62	-	1	11	2019-05-03	CBX No Treatment	18	21	21	21
63	-	5	11	2019-05-03	CBX No Treatment	5	8	8	8
64	+	0	11	2019-05-03	CBX No Treatment	6	6	1	3.5
65	+	1	11	2019-05-03	CBX No Treatment	11	12	7	9.5
66	+	5	11	2019-05-03	CBX No Treatment	17	21	18	19.5

## Sheet: 2F
	Cells	#BLS+	%DSLS+ Cells	Binomial Dis. Err
MCF7	705	33	0.0468085	0.00795533
+ OB	670	83	0.123881	0.0127276
+ PreOB	200	26	0.13	0.0237802
+ MSC	95	9	0.0947368	0.0300459
+ OC	100	5	0.05	0.0217945
+ Fibro	115	5	0.0434783	0.0190167

## Sheet: 3E Left
MCF7 2D Migration	OB	Replicate Number	Date	Cofilin	Values				Average
1	-	1	2018-01-01	Control	1	0	3		1.33333
2	+	1	2018-01-01	Control	9	19	18		15.3333
3	-	1	2018-01-01	KD	0	2	2	2	1.5
4	+	1	2018-01-01	KD	6	6	5	2	4.75
5	-	2	2019-10-27	Control	0	5	5		3.33333
6	+	2	2019-10-27	Control	0	5	16		7
7	-	2	2019-10-27	KD	3	5	1		3
8	+	2	2019-10-27	KD	1	8	2		3.66667
9	-	3	2019-03-26	Control	4	4	4		4
10	+	3	2019-03-26	Control	29	11	14		18
11	-	3	2019-03-26	KD	6	0	5		3.66667
12	+	3	2019-03-26	KD	13	4	8		8.33333
13	-	4	2019-04-20	Control	4	1	4		3
14	+	4	2019-04-20	Control	11	9	9		9.66667
15	-	4	2019-04-20	KD	1	2	1		1.33333
16	+	4	2019-04-20	KD	1	8	5		4.66667

## Sheet: 3E Right
AT3 2D Migration	OB	Replicate Number	Date	Cofilin	Values			Average
1	-	1	2019-02-04	Control	17	8	48	24.3333
2	+	1	2019-02-04	Control	56	53	40	49.6667
3	-	1	2019-02-04	KD	14	8	10	10.6667
4	+	1	2019-02-04	KD	29	27	34	30
5	-	2	2019-02-07	Control	6	29	24	19.6667
6	+	2	2019-02-07	Control	48	24	38	36.6667
7	-	2	2019-02-07	KD	7	14	13	11.3333
8	+	2	2019-02-07	KD	26	14	19	19.6667
9	-	3	2019-03-13	Control	27	25	47	33
10	+	3	2019-03-13	Control	35	51	35	40.3333
11	-	3	2019-03-13	KD	42	34	23	33
12	+	3	2019-03-13	KD	21	34	34	29.6667

## Sheet: 3F
MCF7 KD Transwell	OB	BMP	Expt	Date	Cofilin	Values			Average
1	-	0	1	2018-11-15	Control	13	8	3	5.5
2	-	1	1	2018-11-15	Control	17	7	16	11.5
3	-	5	1	2018-11-15	Control	7	11	27	19
4	-	0	1	2018-11-15	KD	8	19	6	12.5
5	-	1	1	2018-11-15	KD	2	10	21	15.5
6	-	5	1	2018-11-15	KD	7	8	7	7.5
7	+	0	1	2018-11-15	Control	13	11	17	14
8	+	1	1	2018-11-15	Control	38	22	24	23
9	+	5	1	2018-11-15	Control	25	20	28	24
10	+	0	1	2018-11-15	KD	6	4	4	4
11	+	1	1	2018-11-15	KD	21	20	13	16.5
12	+	5	1	2018-11-15	KD	14	15	15	15
13	-	0	2	2019-04-16	Control	6	5	10	7.5
14	-	1	2	2019-04-16	Control	3	0	5	2.5
15	-	5	2	2019-04-16	Control	7	2	13	7.5
16	-	0	2	2019-04-16	KD	5	0	5	2.5
17	-	1	2	2019-04-16	KD	7	6	7	6.5
18	-	5	2	2019-04-16	KD	1	2	5	3.5
19	+	0	2	2019-04-16	Control	9	15	2	8.5
20	+	1	2	2019-04-16	Control	5	9	6	7.5
21	+	5	2	2019-04-16	Control	20	14	16	15
22	+	0	2	2019-04-16	KD	5	9	5	7
23	+	1	2	2019-04-16	KD	9	11	7	9
24	+	5	2	2019-04-16	KD	3	1	4	2.5
25	-	0	3	2019-04-20	Control	12	12	13	12.5
26	-	1	3	2019-04-20	Control	17	8	12	10
27	-	5	3	2019-04-20	Control	18	14	13	13.5
28	-	0	3	2019-04-20	KD	10	11	7	9
29	-	1	3	2019-04-20	KD	9	7	9	8
30	-	5	3	2019-04-20	KD	10	7	10	8.5
31	+	0	3	2019-04-20	Control	5	10	10	10
32	+	1	3	2019-04-20	Control	11	4	4	4
33	+	5	3	2019-04-20	Control	15	12	22	17
34	+	0	3	2019-04-20	KD	10	11	11	11
35	+	1	3	2019-04-20	KD	2	8	12	10
36	+	5	3	2019-04-20	KD	8	11	15	13
37	-	0	4	2019-09-23	Control	4.75	3.25	5.25	4.25
38	-	1	4	2019-09-23	Control	6.25	7	11.5	9.25
39	-	5	4	2019-09-23	Control	10	7	4.25	5.625
40	-	0	4	2019-09-23	KD	6.25	7.25	6	6.625
41	-	1	4	2019-09-23	KD	2.75	5	7.5	6.25
42	-	5	4	2019-09-23	KD	3	3.25	11	7.125
43	+	0	4	2019-09-23	Control	5.25	5	3.75	4.375
44	+	1	4	2019-09-23	Control	15.25	12	6.75	9.375
45	+	5	4	2019-09-23	Control	12.5	15.75	12	13.875
46	+	0	4	2019-09-23	KD	11.25	4.5	3.25	3.875
47	+	1	4	2019-09-23	KD	7	2.75	5	3.875
48	+	5	4	2019-09-23	KD	7	3.75	4	3.875

## Sheet: 4F Left
MCF7 2D Migration	OB	Replicate Number	Date	CBX	Values			Average
1	-	1	2019-03-13	-	0	0	3	1
2	+	1	2019-03-13	-	4	7	8	6.33333
3	-	1	2019-03-13	+	0	2	2	1.33333
4	+	1	2019-03-13	+	3	3	1	2.33333
5	-	2	2019-03-20	-	0	0	0	0
6	+	2	2019-03-20	-	11	9	5	8.33333
7	-	2	2019-03-20	+	3	0	0	1
8	+	2	2019-03-20	+	4	2	4	3.33333
9	-	3	2019-03-26	-	0	1	4	1.66667
10	+	3	2019-03-26	-	24	10	9	14.3333
11	-	3	2019-03-26	+	2	2	4	2.66667
12	+	3	2019-03-26	+	7	12	3	7.33333
13	-	4	2019-04-25	-	5	3	1	3
14	+	4	2019-04-25	-	22	40	12	24.6667
15	-	4	2019-04-25	+	6	0	9	5
16	+	4	2019-04-25	+	1	7	13	7
17	-	5	2019-04-26	-	1	4	1	2
18	+	5	2019-04-26	-	4	21	21	15.3333
19	-	5	2019-04-26	+	9	2	4	5
20	+	5	2019-04-26	+	7	4	7	6

[truncated: 24 more sheets: 4F Right, 4G, S 1C left, S 1C Right, S 1F , S 1G, S 1H, S 3B, S 3C, S3 D, S3 E Left, S3 E Right, S3 F Left, S3 F Right, S 3G, S 4A, S 4B Left, S 4B Right, S 4C Left, S 4C Right …]
